# Supplementary material for: The Effect of Citalopram on Genome-Wide DNA Methylation of Human Cells
Source: Int J Genomics. 2018 Jul 25;2018:8929057. doi: 10.1155/2018/8929057 (PMC6083487; doi:10.1155/2018/8929057)
Supplement: Supplementary 4 — Supplement 4: table listing all genes implicated in psychological depression curated by current IPA database. Information regarding gene/molecule and their respective Entrez Gene IDs for human, mouse, and rat are specified. This list was used for searching any common genes in our list of significant genes as obtained after MeDIP chip analysis on citalopram-treated human cells. [file 8929057.f4.xls]

## Sheet: Sheet0
© 2000-2016 QIAGEN. All rights reserved.
Molecule Name	Entrez Gene ID for Human	Entrez Gene ID for Mouse	Entrez Gene ID for Rat
5-HTR3
5-hydroxytryptamine
5-hydroxytryptophan
17-alpha-ethinylestradiol
(S)-duloxetine
(S)-ketamine
A2M	2	232345	100911545|24153
ABAT	18	268860	81632
ABCB1	5243	18671	170913
ABI1	10006	11308	79249
acamprosate
ACE	1636	11421	24310
acetaminophen
ACHE	43	11423	83817
ACTL6B	51412	83766	288563
ADM	133	11535	25026
ADORA3	140	11542
ADORA2A	135	11540	25369
ADRA1
ADRA1A	148	11549	29412
ADRA1B	147	11548	24173
ADRA1D	146	11550	29413
ADRA2A	150	11551	25083
ADRA2B	151	11552	24174
ADRA2C	152	11553	24175
ADRB1	153	11554	24925
ADRB2	154	11555	24176
ADRB3	155	11556	25645
agomelatine
AGTR1	185	11607	24180
AHCY	191	269378	29443
ALB	213	11657	24186
ALDH5A1	7915	214579	291133
alendronic acid
allopregnanolone
amantadine
AMBP	259	11699	25377
amitifadine
amitriptyline
amitriptyline/chlordiazepoxide
amitriptyline/perphenazine
amlodipine
amoxapine
amphetamine
androstenedione
ANK3	288	11735	361833
ANXA6	309	11749	79125
AOC3	8639	11754	29473
APAF1	317	11783	78963
APOA5	116519	66113	140638
APOE	348	11816	25728
APP	351	11820	54226
aprepitant
AQP4	361	11829	25293
AR	367	11835	24208
aripiprazole
armodafinil
aspirin
ATG5	9474	11793
atomoxetine
ATP
ATP1A3	478	232975	24213
ATP2A2	488	11938	29693
ATXN2L	11273	233871	361649
AVP	551	11998	24221
AVPR1A	552	54140	25107
azithromycin
B2M	567	12010	24223
B9D1	27077	27078	100911746|287383
BCL6	604	12053	303836
BCL9	607	77578	310704
BDNF	627	12064	24225
befloxatone
beta-estradiol
botulinum toxin type A
brexpiprazole
BTD	686	26363	306262
BTG1	694	12226	29618
BTG2	7832	12227	29619
buprenorphine
bupropion
buspirone
CACNA1C	775	12288	24239
CACNA1D	776	12289	29716
CACNA1F	778	54652	114493
CACNA1S	779	12292	682930
CACNA2D1	781	12293	25399
CACNB1	782	12295
CACNB2	783	12296	116600
CACNB3	784	12297	25297
CACNB4	785	12298	58942
CAD	790	69719	24240
calcium carbonate
CAMK2A	815	12322	25400
candesartan cilexetil
carbamazepine
cariprazine
CARTPT	9607	27220	29131
CCIN	881	442829	298392
CCKBR	887	12426	25706
CD46	4179	17221	29333
CD3E	916	12501	315609
celecoxib
CEP68	23177	216543	289822
CHAT	1103	12647	290567
CHGA	1113	12652	24258
chlordiazepoxide
CHRM1	1128	12669	25229
CHRM2	1129	243764
CHRM3	1131	12671	24260
CHRM4	1132	12672	25111
CHRM5	1133	213788	53949
CHRNA1	1134	11435	79557
CHRNA2	1135	110902	170945
CHRNA3	1136	110834	25101
CHRNA4	1137	11438	25590
CHRNA5	1138	110835	25102
CHRNA6	8973	11440	81721
CHRNA7	1139	11441	25302
CHRNA9	55584	231252	65024
CHRNA10	57053	504186	64574
CHRNB1	1140	11443	24261
CHRNB2	1141	11444	54239
CHRNB3	1142	108043	171131
CHRNB4	1143	108015	25103
CHRND	1144	11447	54240
CHRNE	1145	11448	29422
CHRNG	1146	11449	25753
citalopram
CLOCK	9575	12753	60447
clomipramine
clorazepate
clorgyline
clozapine
CNKSR1	10256	194231	298545
CNR2	1269	12802	57302
cocaine
COMT	1312	12846	24267
CPLX1	10815	12889	64832
CR1	1378
creatine
CREB1	1385	12912	81646
Creb
CRH	1392	12918	81648
CRHR1	1394	12921	58959
CRHR2	1395	12922	64680
CRP	1401	12944	25419
CRYAB	1410	12955	25420
CSNK1D	1453	104318	64462
CTR9	9646	22083	293184
curcumin
CUX1	1523		116639
CXCL8	3576
CXCL10	3627	15945	245920
CYP19A1	1588	13075	25147
CYP1A1	1543	13076	24296
CYP1A2	1544	13077	24297
CYP2D6	1565		24303
CYP3A4	1576		266682
DAP3	7818	65111	295238
DBH	1621	13166	25699
DCTN1	1639	13191	29167
DEAF1	10522	54006	83632
dehydroepiandrosterone sulfate
dehydroisoandrosterone
desipramine
desvenlafaxine
dextroamphetamine
DHFR	1719	13361	24312
diazepam
DIMT1	27292	66254	294718
DIO2	1734	13371	65162
DIP2C	22982	208440	307067
DISC1	27185	244667	307940
Dishevelled
DLG3	1741	53310	58948
donepezil
dopamine
doxepin
doxorubicin
DRD1	1812	13488	24316
DRD2	1813	13489	24318
DRD3	1814	13490	29238
DRD4	1815	13491	25432
DRD5	1816	13492	25195
drospirenone
drospirenone/ethinyl estradiol/levomefolic acid
durapatite
DVL1	1855	13542	83721
E. coli B5 lipopolysaccharide
E. coli serotype 0127B8 lipopolysaccharide
EBP	10682	13595	117278
edivoxetine
EGFR	1956	13649	24329
eicosapentaenoic acid ethyl ester
eicosapentenoic acid
EIF6	3692	16418	305506
ENSA	2029	56205	60334
escitalopram
ESR1	2099	13982	24890
ESR2	2100	13983	25149
estrogen
eszopiclone
FABP6	2172	16204	25440
FAM153A/FAM153B	285596|202134
FDPS	2224	110196	83791
fenclonine
ferric carboxymaltose
ferrous sulfate
FGA	2243	14161	361969
FGF9	2254	14180	25444
FGFR1	2260	14182	79114
FGFR2	2263	14183	25022
fingolimod
fish oils
FKBP4	2288	14228	260321
FKBP5	2289	14229	361810
fluoxetine
fluoxetine/olanzapine
fluticasone/salmeterol
fluvoxamine
FNTB	2342	110606	64511
folic acid
FOXD3	27022	15221	29203
FZR1	51343	56371	314642
GABA
GABBR1	2550	54393	81657
GABBR2	9568	242425	83633
GABRA1	2554	14394	29705
GABRA2	2555	14395	289606
GABRA3	2556	14396	24947
GABRA4	2557	14397	140675
GABRA5	2558	110886	29707
GABRA6	2559	14399	29708
GABRB1	2560	14400	25450
GABRB2	2561	14401	25451
GABRB3	2562	14402	24922
GABRD	2563	14403	29689
GABRE	2564		65191
GABRG1	2565	14405	140674
GABRG2	2566	14406	29709
GABRG3	2567	14407	79211
GABRP	2568	216643	81658
GABRQ	55879	57249	65187
GABRR1	2569	14408	29694
GABRR2	2570	14409	29695
GABRR3	200959	328699	192258
GAD1	2571	14415	24379
GAD2	2572	14417	24380
galanthamine
GALR1	2587	14427	50577
GAS6	2621	14456	58935
GATM	2628	67092	81660
GBA	2629	14466	684536
GCGR	2642	14527	24953
GDNF	2668	14573	25453
GFAP	2670	14580	24387
GFRA1	2674	14585	25454
Ginkgo biloba
GMIP	51291	78816	306357
GNB3	2784	14695	60449
GRIA1	2890	14799	50592
GRIA3	2892	53623	29628
GRIK1	2897	14805	29559
GRIK2	2898	14806	54257
GRIN1	2902	14810	24408
GRIN2A	2903	14811	24409
GRIN2B	2904	14812	24410
GRIN2C	2905	14813	24411
GRIN2D	2906	14814	24412
GRIN3A	116443	242443	191573
GRIN3B	116444	170483	170796
GRM2	2912	108068	24415
GRM3	2913	108069	24416
GRM5	2915	108071	24418
GSK3B	2932	56637	84027
haloperidol
HCRTR1	3061	230777	25593
HCRTR2	3062	387285	25605
HFE	3077	15216	29199
HGS	9146	15239	56084
HMGCR	3156	15357	25675
HRH1	3269	15465	24448
HRH2	3274	15466	25461
HSD17B1	3292	15485	25322
HSD17B6	8630	27400
HTR2
HTR6	3362	15565	64354
HTR7	3363	15566	65032
HTR1A	3350	15550	24473
HTR1B	3351	15551	25075
HTR1D	3352	15552	25323
HTR2A	3356	15558	29595
HTR2B	3357	15559	29581
HTR2C	3358	15560	25187
HTR3A	3359	15561	79246
HTR3B	9177	57014	58963
HTT	3064	15194	29424
HUWE1	10075	59026
hydrocortisone
IBTK	25998	108837	315858
ibuprofen
idazoxan
IFN Beta
IGF1	3479	16000	24482
IGFBP2	3485	16008	25662
IL1
IL4	3565	16189	287287
IL10	3586	16153	25325
IL12 (complex)
IL1B	3553	16176	24494
IL1RN	3557	16181	60582
iloperidone
imipramine
indiplon
infliximab
iproniazid
isocarboxazid
ITGA2	3673	16398	170921
ITGB5	3693	16419	257645
ITIH4	3700	16427	54404
ITPR2	3709	16439	81678
KCNH2	3757	16511	117018
KCNK2	3776	16526	170899
ketamine
KIF5B	3799	16573	117550
KRT17	3872	16667	287702
L-dopa
L-glutamic acid
L-triiodothyronine
L-tryptophan
ladostigil
lamotrigine
latrepirdine
lazabemide
LETMD1	25875	68614	681352
leucovorin
levomilnacipran
levothyroxine
LGALS3	3958	16854	83781
Lh
liraglutide
lisdexamfetamine
lithium
lithium chloride
LMNB2	84823	16907	299625
LOC101927172	101927172
lorazepam
losartan potassium
LRP4	4038	228357	83469
LRRC23	10233	16977	312707|100911585
LRRK2	120892	66725	300160
lurasidone
magnesium chloride
MAO
MAOA	4128	17161	29253
MAOB	4129	109731	25750
maprotiline
MAPT	4137	17762	29477
MC1R	4157	17199	102552838
MC2R	4158	17200	282839
MDFI	4188	17240	501097
mecamylamine
MED12	9968	59024	679693
medroxyprogesterone acetate
melatonin
memantine
metformin
methamphetamine
methohexital
methylphenidate
methyltestosterone
metyrapone
mianserin
MICAL2	9645	320878	365352
midazolam
mifepristone
milnacipran
minocycline
mir-135	406926|442891|406925	387153|723955|723818	100314280|100313987
mir-182	406958	387177	100314172
mir-506	574512|574518|574510|574458|574459|574513|100302114|100313822|574509|574515|574445|574517|574516|100126337|100422847|574514|574511|100126301	100124449|100124488	102465143|100526600
miR-510-5p (miRNAs w/seed ACUCAGG)
mirtazapine
moclobemide
modafinil
morphine
MREG	55686	381269	501162
MRGPRX3	117195	668725|668727|233221|235712	252960
MSC	9242	17681	312897
MSH2	4436	17685	81709
MSH3	4437	17686	499505
MTNR1A	4543	17773	114211
MTNR1B	4544	244701	192646
MTR	4548	238505	81522
MTSS1L	92154	244654	307845
MYOCD	93649	214384	246297
MYOM1	8736	17929	316740
MYOZ3	91977	170947	689274
n-3 fatty acids
NADPH oxidase
naltrexone
NCAM1	4684	17967	24586
NCF1	653361	17969	114553
nefazodone
neramexane
Neurotrophin
NGFR	4804	18053	24596
nicotine
nimodipine
norepinephrine
nortriptyline
NOS1	4842	18125	24598
NPAS2	4862	18143	316351
NPIPB3 (includes others)	440345|728888|23117|100132247
NPY	4852	109648	24604|100912228
NR3C1	2908	14815	24413
NR3C2	4306	110784	25672
NRG1	3084		112400
NSMF	26012	56876	117536
NTRK1	4914	18211	59109
NUP62	23636	18226	65274
NUPR1	26471	56312	113900|100912108
olanzapine
omeprazole
OPN4	94233	30044	192223
OPRD1	4985	18386	24613
OPRK1	4986	18387	29335
OPRM1	4988	18390	25601
OXT	5020	18429	25504
OXTR	5021	18430	25342
oxycodone
P2RX2	22953	231602	114115
P2RX7	5027	18439
paliperidone
paroxetine
PCLO	27445	26875	56768
PDE10A	10846	23984	63885
PDE11A	50940	241489	140928
PDE1A	5136	18573	81529
PDE2A	5138	207728	81743
PDE5A	8654	242202	171115
PDE6C	5146	110855	361752
PDE9A	5152	18585	191569
PDYN	5173	18610	29190
PEG-interferon alfa-2a
PF4	5196	56744	360918
PGR	5241	18667	25154
phenelzine
phenytoin
phosphate
pindolol
pioglitazone
Pka catalytic subunit
POMC	5443	18976	24664
PPARA	5465	19013	25747
PPARG	5468	19016	25664
PPBP	5473
pramipexole
pregnenolone
PRKAR1A	5573	19084	25725
PRKCI	5584	18759	84006
PRKCSH	5589	19089	300445
PRNP	5621	19122	24686
PRODH2	58510	56189	361538
progesterone
propofol
protriptyline
PRPF4	9128	70052	298095
PRPF19	27339	28000	246216
PRPF4B	8899	19134	291078
PRUNE	58497	229589	310664
PSEN1	5663	19164	29192
PSIP1	11168	101739	313323
PSMA7	5688	26444	29674
PSMB4	5692	19172	58854
PSMD9	5715	67151	161475
PSMD13	5719	23997	365388
PTGS2	5743	19225	29527
PTN	5764	19242	24924
PTPN1	5770	19246	24697
pyrimethamine
pyrrolizidine alkaloid derivative
quetiapine
RAB13	5872	68328	81756
RAC3	5881	170758	688319
radafaxine
raloxifene
ramelteon
RAP1GAP	5909	110351	313644
RASA4	10156	54153	288589
RCAN1	1827	54720
reboxetine
reserpine
REST	5978	19712	83618
ribavirin
riluzole
rimonabant
RIMS3	9783	242662	65025
RING1	6015	19763	309626
risperidone
RNASEH2B	79621	67153	361056
ropinirole
RSU1	6251	20163	680419
RTN4	57142	68585	83765
RYK	6259	20187	140585
S(-)-carbidopa
S-adenosylmethionine
S-mecamylamine
S1PR5	53637	94226	60399
Sch-23390
SCN1A	6323	20265	81574
SCN1B	6324	20266	29686
SCN5A	6331	20271	25665
SEC24C	9632	218811	685144
selegiline
SEMA3F	6405	20350	315996
SERPINE1	5054	18787	24617
sertraline
sevoflurane
SFPQ	6421	71514	252855
SGCE	8910	20392	432360
SGK1	6446	20393	29517
SIGMAR1	10280	18391	29336
sildenafil
simvastatin
SL 327
SLC18A2	6571	214084	25549
SLC1A6	6511	20513	84012
SLC30A3	7781	22784	366568
SLC6A2	6530	20538	83511
SLC6A3	6531	13162	24898
SLC6A4	6532	15567	25553
SLC6A15	55117	103098	282712
SMURF1	57154	75788	690516
SOD2	6648	20656	24787
sodium chloride
SR 48968
SR 58611
SSR1	6745	107513	361233
SSR-149415
SSR125543A
STAT3	6774	20848	25125
STX1A	6804	20907	116470
succinylcholine
sulpiride
suvorexant
SWAP70	23075	20947	293410
SYMPK	8189	68188	292683
TAAR1	134864	111174	113914
TAC1	6863	21333	24806
TACR1	6869	21336	24807
TACR2	6865	21337	25007
tasimelteon
TBC1D15	64786	66687	366896
TBX21	30009	57765	303496
TCF4	6925	21413	84382
TERT	7015	21752	301965
testosterone
tetrabenazine
thioridazine
THOC1	9984	225160
THRA	7067	21833	81812
THRB	7068	21834	24831
tianeptine
TLN2	83660	70549	315776
TMEM243	79161	652925	499990
TNF	7124	21926	24835
TOB1	10140	22057	170842
toloxatone
TPH1	7166	21990	24848
TPH2	121278	216343	317675
tramadol
tranylcypromine
trazodone
trimipramine
TRPV3	162514	246788	497948
TSPO	706	12257	24230
TTR	7276	22139	24856
TYMS	7298	22171	29261
UBE2S	27338	77891	292588
UBE3C	9690	100763	362294
UCN3	114131	83428	498791
valproic acid
valsartan
VAMP2	6844	22318	24803
vardenafil
varenicline
venlafaxine
vilazodone
VIM	7431	22352	81818
vortioxetine
VPS13B	157680	666173	315036
WFS1	7466	22393	83725
WIN 55,212-2
ZBTB43	23099	71834	311872
zinc
ziprasidone
ZKSCAN1	7586	74570	498160
ZNRF1	84937	170737	690769
zolpidem
