# Supplementary material for: The Effect of Citalopram on Genome-Wide DNA Methylation of Human Cells
Source: Int J Genomics. 2018 Jul 25;2018:8929057. doi: 10.1155/2018/8929057 (PMC6083487; doi:10.1155/2018/8929057)
Supplement: Supplementary 5 — Supplement 5: table listing all epigenetic modifiers according to the current IPA database. This list was used for searching any common genes encoding epigenetic enzymes in our list of significant genes as obtained after MeDIP chip analysis on citalopram-treated human cells. [file 8929057.f5.xlsx]

## Sheet: Sheet1
Epigenetic Modifiers
DNMT1
DNMT3A
DNMT3B
DNMT3L
MBD1
MBD2
MBD3
MBD4
MECP2
IDH1
IDH2
TET1
TET2
TET3
ZBTB33
ZBTB4
ZBTB38
PCNA
UHRF1
AICDA
ALKBH1
ALKBH3
APOBEC1
FTO
TDG
MGMT
HDAC1
HDAC2
HDAC3
HDAC4
HDAC5
HDAC6
HDAC7
HDAC8
HDAC9
HDAC10
HDAC11
KAT2A
KAT2B
KAT5
MYST3
MYST4
MYST2
MYST1
EP300
CREBBP
NCOA1
NCOA2
NCOA3
NCOA4
NCOA5
NCOA6
NCOA7
GTF3C1
CLOCK
ASH1L
EHMT1
EHMT2
EZH1
EZH2
MLL
MLL2
MLL3
MLL4
MLL5
NSD1
PRDM1
PRDM2
PRDM4
PRDM5
PRDM6
PRDM7
PRDM8
PRDM9
PRDM10
PRDM11
PRDM12
PRDM13
PRDM14
PRDM15
PRDM16
PRMT1
PRMT2
PRMT3
PRMT5
PRMT6
PRMT7
PRMT8
PRMT10
SET
SETBP1
SETD1A
SETD1B
SETD2
SETD3
SETD4
SETD5
SETD6
SETD7
SETD8
C5orf35
SETDB1
SETDB2
SETMAR
SMYD1
SMYD2
SMYD3
SMYD4
SMYD5
SUV39H1
SUV39H2
SUV420H1
SUV420H2
KDM1A
KDM1B
KDM2A
KDM2B
KDM3A
KDM3B
KDM4A
KDM4B
KDM4C
KDM4D
KDM5A
KDM5B
KDM5C
KDM5D
KDM6A
KDM6B
JMJD1C
JMJD6
SIRT1
SIRT2
SIRT3
SIRT4
SIRT5
SIRT6
SIRT7
EYA1
EYA2
EYA3
EYA4
SMEK1
SMEK2
SMEK3P
DUSP1
CHD1
CHD2
CHD3
CHD4
CHD5
CHD6
CHD7
CHD8
CHD9
ZMYM1
ZMYM2
ZMYM3
ZMYM4
ZMYM5
ZMYM6
UTY
TAF1
TAF3
BRD4
BRD8
RAG2
BPTF
PHF2
PHF6
PHF8
MECOM
CBX5
CBX7
WHSC1
GLYATL1
TP53BP1
DOT1L
MORF4L1
BRPF1
ADNP
ATXN7
DHX30
EP400
MGA
GABRG1
CARM1
GATAD2A
GATAD2B
HCFC1
HCFC2
TRRAP
SMC1A
SMCHD1
POGZ
ZMYND8
NIPBL
SUZ12
EED
CTCF
SMARCA1
SMARCB1
SMARCA4
SMARCA5
SRCAP
ATRX
BTAF1
HELLS
TTF2
ERCC6
INO80
RAD54L
