# Supplementary material for: The Effect of Citalopram on Genome-Wide DNA Methylation of Human Cells
Source: Int J Genomics. 2018 Jul 25;2018:8929057. doi: 10.1155/2018/8929057 (PMC6083487; doi:10.1155/2018/8929057)
Supplement: Supplementary 8 — Supplement 8: an all-inclusive list of nervous system development-, function-, and disease-related genes based on significant genes from our dataset as identified by IPA analysis of citalopram-treated human cells. Each function with p value and activation z-score, gene/molecule names, and total number of genes/molecules with predicted differential regulation from citalopram treatment are listed. [file 8929057.f8.xls]

## Sheet: Sheet0
© 2000-2016 QIAGEN. All rights reserved.
Category	Function	Function Annotation	p-value	Activation z-score	Molecules	# Molecules
Cancer	malignant solid tumor	malignant solid tumor	1.2e-06	-1.102	ABTB1, ACADM, ACP7, ADAMTS13, ADORA2B, AFF2, AGBL5, AHCYL1, AIM1, AKAP13, ALDOA, ALKBH5, AMH, AMN, AMPD2, ANKRD33B, ANO7, AOC3, APLP2, APOE, AQP6, ARHGEF16, ARID3A, ARIH1, ARL6IP4, ARMC7, ASMTL-AS1, ASRGL1, ATP6V1B1, AUTS2, AVL9, AVPR2, AXL, BAIAP3, BATF, BAX, BCS1L, BPI, BPIFA3, BRE, BRINP2, BTG2, BTN3A2, C11orf88, C12orf57, C16orf59, C4A/C4B, C6orf203, C8orf44-SGK3/SGK3, CABIN1, CACNA1D, CACNA1…	501
Cancer	cancer	cancer	1.59e-06	-1.328	ABTB1, ACADM, ACP7, ADAMTS13, ADORA2B, AFF2, AGBL5, AHCYL1, AIM1, AKAP13, ALDOA, ALKBH5, AMH, AMN, AMPD2, ANKRD33B, ANO7, AOC3, APLP2, APOE, AQP6, ARHGEF16, ARID3A, ARIH1, ARL6IP4, ARMC7, ASMT, ASMTL-AS1, ASRGL1, ATP6V1B1, AUTS2, AVL9, AVPR2, AXL, BAIAP3, BATF, BAX, BCS1L, BPI, BPIFA3, BRE, BRINP2, BTG2, BTN3A2, C11orf88, C12orf57, C16orf59, C4A/C4B, C6orf203, C8orf44-SGK3/SGK3, CABIN1, CACNA1D, …	506
Cancer	tumorigenesis	tumorigenesis of tissue	5.52e-05	-2.258	ABTB1, ACADM, ACP7, ADAMTS13, ADORA2B, AFF2, AGBL5, AHCYL1, AIM1, AKAP13, ALDOA, ALKBH5, AMH, AMN, AMPD2, ANKRD33B, ANO7, AOC3, APLP2, APOE, AQP6, ARHGEF16, ARID3A, ARIH1, ARL6IP4, ARMC7, ASMT, ASMTL-AS1, ASRGL1, ATP6V1B1, AUTS2, AVL9, AVPR2, AXL, BAIAP3, BATF, BAX, BCS1L, BPI, BPIFA3, BRE, BRINP2, BTG2, BTN3A2, C11orf88, C12orf57, C16orf59, C4A/C4B, C8orf44-SGK3/SGK3, CABIN1, CACNA1D, CACNA1E, C…	475
Cancer	tumorigenesis	tumorigenesis of medulloblastoma	0.00284		BAX, BTG2, GLI1	3
Cancer	tumorigenesis	tumorigenesis of malignant tumor	0.00935	-0.295	BAX, BTG2, CBR1, CTHRC1, CTSL, CUL9, CXCR4, FGFR4, GLI1, IL24, LTA, MMP14, MUC2, MXI1, PRKCD, PTPRE, SIRT1	17
Cancer	adenocarcinoma	adenocarcinoma	0.000129	-0.503	ABTB1, ACADM, ACP7, ADAMTS13, ADORA2B, AFF2, AGBL5, AHCYL1, AIM1, AKAP13, ALDOA, ALKBH5, AMH, AMN, AMPD2, ANKRD33B, ANO7, AOC3, APLP2, APOE, AQP6, ARHGEF16, ARID3A, ARIH1, ARL6IP4, ARMC7, ASMTL-AS1, ASRGL1, ATP6V1B1, AUTS2, AVL9, AVPR2, AXL, BAIAP3, BATF, BAX, BPI, BRE, BRINP2, BTN3A2, C11orf88, C16orf59, C4A/C4B, CABIN1, CACNA1D, CACNA1E, CBR1, CBR3, CCDC183, CCDC28B, CCDC74A, CCM2L, CCNB2, CCND…	421
Cancer	neoplasia	neoplasia of epithelial tissue	0.000146	-1.753	ABTB1, ACADM, ACP7, ADAMTS13, ADORA2B, AFF2, AGBL5, AHCYL1, AIM1, AKAP13, ALDOA, ALKBH5, AMH, AMN, AMPD2, ANKRD33B, ANO7, AOC3, APLP2, APOE, AQP6, ARHGEF16, ARID3A, ARIH1, ARL6IP4, ARMC7, ASMTL-AS1, ASRGL1, ATP6V1B1, AUTS2, AVL9, AVPR2, AXL, BAIAP3, BATF, BAX, BCS1L, BPI, BPIFA3, BRE, BRINP2, BTG2, BTN3A2, C11orf88, C12orf57, C16orf59, C4A/C4B, C8orf44-SGK3/SGK3, CABIN1, CACNA1D, CACNA1E, CBR1, C…	467
Cancer	neoplasia	Gastrointestinal Tract Cancer and Tumors	0.00193	-0.796	ABTB1, ADAMTS13, ADORA2B, AFF2, AGBL5, AHCYL1, AIM1, AKAP13, ALDOA, ALKBH5, AMH, AMN, ANKRD33B, ANO7, AOC3, APLP2, APOE, AQP6, ARHGEF16, ARID3A, ARIH1, ARL6IP4, ASMTL-AS1, ATP6V1B1, AUTS2, AVL9, AVPR2, AXL, BAIAP3, BATF, BAX, BPI, BRE, BRINP2, C11orf88, C16orf59, CABIN1, CACNA1D, CACNA1E, CBR3, CCDC183, CCDC28B, CCDC74A, CCM2L, CCNB2, CCND2, CCR6, CCT8L2, CD3E, CD9, CD96, CDHR2, CEL, CFAP77, CHAC…	373
Cancer	neoplasia	neoplasia of cancer cells	0.0181		CBR1, CTHRC1, CTSL, CXCR4, FGFR4	5
Cancer	epithelial cancer	epithelial cancer	0.000449	-1.324	ABTB1, ACADM, ACP7, ADAMTS13, ADORA2B, AFF2, AGBL5, AHCYL1, AIM1, AKAP13, ALDOA, ALKBH5, AMH, AMN, AMPD2, ANKRD33B, ANO7, AOC3, APLP2, APOE, AQP6, ARHGEF16, ARID3A, ARIH1, ARL6IP4, ARMC7, ASMTL-AS1, ASRGL1, ATP6V1B1, AUTS2, AVL9, AVPR2, AXL, BAIAP3, BATF, BAX, BCS1L, BPI, BPIFA3, BRE, BRINP2, BTG2, BTN3A2, C11orf88, C12orf57, C16orf59, C4A/C4B, C8orf44-SGK3/SGK3, CABIN1, CACNA1D, CACNA1E, CBR1, C…	462
Cancer	abdominal neoplasm	abdominal neoplasm	0.000941	0.244	ABTB1, ACADM, ACP7, ADAMTS13, ADORA2B, AFF2, AGBL5, AHCYL1, AIM1, AKAP13, ALDOA, ALKBH5, AMH, AMN, AMPD2, ANKRD33B, ANO7, AOC3, APLP2, APOE, AQP6, ARHGEF16, ARID3A, ARIH1, ARL6IP4, ARMC7, ASMTL-AS1, ASRGL1, ATP6V1B1, AUTS2, AVL9, AVPR2, AXL, BAIAP3, BATF, BAX, BCS1L, BPI, BPIFA3, BRE, BRINP2, BTG2, BTN3A2, C11orf88, C16orf59, C4A/C4B, CABIN1, CACNA1D, CACNA1E, CBR3, CCDC183, CCDC28B, CCDC74A, CCM…	454
Cancer	central nervous system tumor	central nervous system tumor	0.00152	-1.687	ADAMTS13, BAX, BTG2, CACNA1D, CCND2, CCR6, CD3E, CDK3, CIC, COL6A1, CSF2RA, CSF2RB, CXCR4, EGFL7, FGFR4, FLRT2, FNDC1, FOXG1, GJA4, GLI1, GUCY2D, HDAC6, IL13, IL24, KCNAB1, KIR2DL1/KIR2DL3, KRTAP10-6, LTA, MIB1, MMP14, MOG, MON2, MUC20, MXI1, NEK6, NLRP3, OBSCN, PCMT1, PDE4A, PLB1, PRKCD, RAPGEF4, RARA, RBPMS, RFX4, S100A9, SDHD, SERPINB7, SETBP1, SIM2, SLIT2, SOX11, SOX3, SPTBN4, TGFB1I1, TMC8, …	58
Cancer	hyperplasia	hyperplasia of tissue	0.00179	0.877	AMH, APOE, BTG2, CCND2, CGB3 (includes others), DMRT1, IL13, ING2, KCNQ1, LTB4R, MXI1, NFKB2, SET, SIRT1, TNFRSF11A	15
Cancer	hyperplasia	hyperplasia of exocrine gland	0.00757	0.243	IL13, LTB4R, MMP14, NFKB2, PTPRE, SET, SIRT1	7
Cancer	hyperplasia	hyperplasia of gastrointestinal tract	0.0125	0.391	IL13, KCNQ1, LTB4R, NFKB2, SIRT1	5
Cancer	hyperplasia	hyperplasia of exocrine cells	0.0133		IL13, LTB4R, SET, SIRT1	4
Cancer	hyperplasia	hyperplasia of testicular cells	0.0133	-1	AMH, CGB3 (includes others), DMRT1, ING2	4
Cancer	gastrointestinal tract cancer	gastrointestinal tract cancer	0.00181		ABTB1, ADAMTS13, ADORA2B, AFF2, AGBL5, AHCYL1, AIM1, AKAP13, ALDOA, ALKBH5, AMH, AMN, ANKRD33B, ANO7, AOC3, APLP2, APOE, AQP6, ARHGEF16, ARID3A, ARIH1, ARL6IP4, ASMTL-AS1, ATP6V1B1, AUTS2, AVL9, AVPR2, AXL, BAIAP3, BATF, BAX, BPI, BRE, BRINP2, C11orf88, C16orf59, CABIN1, CACNA1D, CACNA1E, CBR3, CCDC183, CCDC28B, CCDC74A, CCM2L, CCNB2, CCND2, CCR6, CCT8L2, CD3E, CD9, CD96, CDHR2, CEL, CFAP77, CHAC…	371
Cancer	intestinal tumor	intestinal tumor	0.002	-0.796	ABTB1, ADAMTS13, ADORA2B, AFF2, AGBL5, AHCYL1, AIM1, AKAP13, ALDOA, ALKBH5, AMH, AMN, ANKRD33B, ANO7, AOC3, APLP2, AQP6, ARHGEF16, ARID3A, ARIH1, ARL6IP4, ASMTL-AS1, ATP6V1B1, AUTS2, AVL9, AVPR2, AXL, BAIAP3, BATF, BAX, BPI, BRE, BRINP2, C11orf88, C16orf59, CABIN1, CACNA1D, CACNA1E, CBR3, CCDC183, CCDC28B, CCDC74A, CCM2L, CCNB2, CCND2, CCR6, CCT8L2, CD3E, CD9, CD96, CEL, CFAP77, CHAC1, CHAT, CIC,…	359
Cancer	immortalization	immortalization of bone marrow cells	0.0021		CSF2RB, RARA, SETBP1	3
Cancer	immortalization	immortalization of myeloid progenitor cells	0.0187		CSF2RB, SETBP1	2
Cancer	development	development of histiocytic sarcoma	0.00219		BAX, LZTS2	2
Cancer	development	development of B cell lymphoma cells	0.00704		BAX, MXI1	2
Cancer	development	development of astrocytoma	0.0103		CCR6, CXCR4, GLI1	3
Cancer	large intestine neoplasm	large intestine neoplasm	0.00219	-0.714	ABTB1, ADAMTS13, ADORA2B, AFF2, AGBL5, AHCYL1, AIM1, AKAP13, ALDOA, ALKBH5, AMH, AMN, ANKRD33B, ANO7, AOC3, APLP2, AQP6, ARHGEF16, ARID3A, ARIH1, ARL6IP4, ASMTL-AS1, ATP6V1B1, AUTS2, AVL9, AVPR2, AXL, BAIAP3, BATF, BAX, BPI, BRE, BRINP2, C11orf88, C16orf59, CABIN1, CACNA1D, CACNA1E, CBR3, CCDC183, CCDC28B, CCDC74A, CCM2L, CCNB2, CCND2, CCR6, CCT8L2, CD3E, CD9, CD96, CEL, CFAP77, CHAC1, CHAT, CIC,…	358
Cancer	intestinal cancer	intestinal cancer	0.00228		ABTB1, ADAMTS13, ADORA2B, AFF2, AGBL5, AHCYL1, AIM1, AKAP13, ALDOA, ALKBH5, AMH, AMN, ANKRD33B, ANO7, AOC3, APLP2, AQP6, ARHGEF16, ARID3A, ARIH1, ARL6IP4, ASMTL-AS1, ATP6V1B1, AUTS2, AVL9, AVPR2, AXL, BAIAP3, BATF, BAX, BPI, BRE, BRINP2, C11orf88, C16orf59, CABIN1, CACNA1D, CACNA1E, CBR3, CCDC183, CCDC28B, CCDC74A, CCM2L, CCNB2, CCND2, CCR6, CCT8L2, CD3E, CD9, CD96, CEL, CFAP77, CHAC1, CHAT, CIC,…	357
Cancer	malignant neoplasm of large intestine	malignant neoplasm of large intestine	0.00257		ABTB1, ADAMTS13, ADORA2B, AFF2, AGBL5, AHCYL1, AIM1, AKAP13, ALDOA, ALKBH5, AMH, AMN, ANKRD33B, ANO7, AOC3, APLP2, AQP6, ARHGEF16, ARID3A, ARIH1, ARL6IP4, ASMTL-AS1, ATP6V1B1, AUTS2, AVL9, AVPR2, AXL, BAIAP3, BATF, BAX, BPI, BRE, BRINP2, C11orf88, C16orf59, CABIN1, CACNA1D, CACNA1E, CBR3, CCDC183, CCDC28B, CCDC74A, CCM2L, CCNB2, CCND2, CCR6, CCT8L2, CD3E, CD9, CD96, CEL, CFAP77, CHAC1, CHAT, CIC,…	356
Cancer	metastatic ovarian cancer	metastatic ovarian cancer	0.00284		HSP90AB1, MMP14, PAEP	3
Cancer	metastasis	metastasis of cancer cells	0.00322		CBR1, CTHRC1, CXCR4, FGFR4	4
Cancer	abdominal cancer	abdominal cancer	0.00367	-0.831	ABTB1, ACADM, ACP7, ADAMTS13, ADORA2B, AFF2, AGBL5, AHCYL1, AIM1, AKAP13, ALDOA, ALKBH5, AMH, AMN, AMPD2, ANKRD33B, ANO7, AOC3, APLP2, APOE, AQP6, ARHGEF16, ARID3A, ARIH1, ARL6IP4, ARMC7, ASMTL-AS1, ASRGL1, ATP6V1B1, AUTS2, AVL9, AVPR2, AXL, BAIAP3, BATF, BAX, BCS1L, BPI, BPIFA3, BRE, BRINP2, BTG2, BTN3A2, C11orf88, C16orf59, C4A/C4B, CABIN1, CACNA1D, CACNA1E, CBR3, CCDC183, CCDC28B, CCDC74A, CCM…	447
Cancer	morphology	morphology of tumor	0.00419		BAX, CBR3, CCND2, FGFR4, GLI1, LSP1, LTA, MGAT5, PRKCD, PTPRE, SIRT1, SLC5A5	12
Cancer	mucinous neoplasm	mucinous neoplasm	0.00496		APOE, FOXG1, SEPT9, SLIT2, SPINT2	5
Cancer	ovarian cancer	advanced ovarian cancer	0.00567		C4A/C4B, F2R, FGF18, FLRT2, GATA6, HSP90AB1, MMP14, PAEP, SLIT2, TSPAN4	10
Cancer	serous neoplasm	serous neoplasm	0.0066		AOC3, APOE, AQP6, C4A/C4B, CCNB2, CIC, CSF2RB, CYB561D2, EFNA1, F2R, FAT4, FGF18, FLRT2, FOXG1, GATA6, GLI1, GRB7, HIST1H2BI, HSPB6, IGF2BP1, LPP, LTA, MVB12A, PAEP, RUNDC3B, SAA1, SEPT9, SLIT2, SPINT2, SSH3, TGFB1I1, TPSAB1/TPSB2, TSPAN4, ZMIZ2	34
Cancer	HER2 negative invasive breast cancer	unilateral HER2 negative invasive breast cancer	0.00704		CSF2RA, CSF2RB	2
Cancer	female genital tract serous cancer	female genital tract serous cancer	0.00719		AOC3, APOE, C4A/C4B, CCNB2, EFNA1, F2R, FGF18, FLRT2, FOXG1, GATA6, GLI1, GRB7, HSPB6, LPP, PAEP, RUNDC3B, SAA1, SEPT9, SLIT2, SPINT2, TGFB1I1, TPSAB1/TPSB2, TSPAN4	23
Cancer	digestive organ tumor	digestive organ tumor	0.00723	0.053	ABTB1, ACP7, ADAMTS13, ADORA2B, AFF2, AGBL5, AHCYL1, AIM1, AKAP13, ALDOA, ALKBH5, AMH, AMN, ANKRD33B, ANO7, AOC3, APLP2, APOE, AQP6, ARHGEF16, ARID3A, ARIH1, ARL6IP4, ARMC7, ASMTL-AS1, ASRGL1, ATP6V1B1, AUTS2, AVL9, AVPR2, AXL, BAIAP3, BATF, BAX, BCS1L, BPI, BPIFA3, BRE, BRINP2, C11orf88, C16orf59, CABIN1, CACNA1D, CACNA1E, CBR3, CCDC183, CCDC28B, CCDC74A, CCM2L, CCNB2, CCND2, CCR6, CCT8L2, CD3E,…	421
Cancer	benign neoplasm of female genital organ	benign neoplasm of female genital organ	0.00737		AHCYL1, ALDOA, APOE, C4A/C4B, F2R, FGF18, FLRT2, FOXG1, GATA6, GLI1, HSP90AB1, LDLRAD4, LSP1, MEST, MTHFD2, NOL7, OLFM1, PAEP, PHLDA2, SEPT9, SLIT2, SPINT2, TBL1X, TSPAN4, WNT5B	25
Cancer	connective or soft tissue tumor	connective or soft tissue tumor	0.00835	0.123	AHCYL1, AKAP13, ALDOA, AMH, APOE, ATP6V1B1, BAX, CACNA1E, CCDC137, CCND2, CEL, CHAT, CIC, COL6A1, CUL9, D2HGDH, DCLRE1B, DDR1, DGKD, DLL3, EP400NL, F2R, FGFR4, GIPR, GJA4, GLI1, GSE1, GUCY2D, HEXB, HSP90AB1, IL24, IL3, ING2, KIR2DL1/KIR2DL3, LDLRAD4, LSP1, LTA, LZTS2, MC5R, MEST, mir-34, MPST, MTHFD2, MUC20, MVB12A, MXI1, NLRP3, NOL7, OBSCN, OLFM1, PALD1, PDE4A, PHLDA2, PIGQ, PIWIL4, PRKCD, PROSE…	78
Cancer	ovarian tumor	advanced stage ovarian tumor	0.00988		AXL, C4A/C4B, F2R, FGF18, FLRT2, GATA6, PAEP, SLIT2, TSPAN4	9
Cancer	digestive system cancer	digestive system cancer	0.0107	-0.692	ABTB1, ACP7, ADAMTS13, ADORA2B, AFF2, AGBL5, AHCYL1, AIM1, AKAP13, ALDOA, ALKBH5, AMH, AMN, ANKRD33B, ANO7, AOC3, APLP2, APOE, AQP6, ARHGEF16, ARID3A, ARIH1, ARL6IP4, ARMC7, ASMTL-AS1, ASRGL1, ATP6V1B1, AUTS2, AVL9, AVPR2, AXL, BAIAP3, BATF, BAX, BCS1L, BPI, BPIFA3, BRE, BRINP2, C11orf88, C16orf59, CABIN1, CACNA1D, CACNA1E, CBR3, CCDC183, CCDC28B, CCDC74A, CCM2L, CCNB2, CCND2, CCR6, CCT8L2, CD3E,…	417
Cancer	serous ovarian carcinoma	serous ovarian carcinoma	0.0116		APOE, C4A/C4B, F2R, FGF18, FLRT2, FOXG1, GATA6, GLI1, PAEP, SEPT9, SLIT2, SPINT2, TSPAN4	13
Cancer	serous ovarian carcinoma	advanced serous ovarian carcinoma	0.0179		C4A/C4B, F2R, FGF18, FLRT2, GATA6, SLIT2, TSPAN4	7
Cancer	histiocytic sarcoma	histiocytic sarcoma	0.0122		BAX, ING2, LZTS2	3
Cancer	size	size of tumor	0.0124		BAX, CBR3, CCND2, FGFR4, GLI1, LTA, MGAT5, PRKCD, SLC5A5	9
Cancer	size	size of mammary tumor	0.0143		CBR3, FGFR4	2
Cancer	apoptosis	apoptosis of carcinoma cells	0.0133	-0.928	BAX, IL24, RARA, SIRT1	4
Cancer	growth	growth of glioma	0.0135	-1	CSF2RA, CXCR4, GLI1, PRKCD, S100A9	5
Cancer	growth	growth of tumor	0.0155	-1.811	AOC3, AXL, BTG2, C8orf44-SGK3/SGK3, CGB3 (includes others), CSF2RA, CXCR4, EFNA1, EGFL7, F2R, FGF18, FGFR4, GJA4, GLI1, HDAC6, IKBKE, IL13, IL24, IL3, INHBB, LTA, LZTS2, mir-34, MMP14, NFKB2, NLRP3, PAK6, PDE4A, PHLPP1, PRKCD, PRKCDBP, PTPRE, S100A9, SEPT9, SET, SIM2, SIRT1, SNRPE, SST, SUGT1, TACC2, UBA5, UVRAG	43
Cancer	serous adenocarcinoma	serous adenocarcinoma	0.0138		APOE, AQP6, C4A/C4B, CIC, CSF2RB, CYB561D2, F2R, FAT4, FGF18, FLRT2, FOXG1, GATA6, GLI1, HIST1H2BI, IGF2BP1, LTA, MVB12A, PAEP, SEPT9, SLIT2, SPINT2, SSH3, TSPAN4, ZMIZ2	24
Cancer	differentiation	differentiation of acute myeloid leukemia blast cells	0.0143		IL24, mir-34	2
Cancer	proliferation	proliferation of prostate cancer cells	0.0147		BTG2, EFNA1, F2R, INHBB	4
Cancer	proliferation	proliferation of tumor cells	0.017	-1.49	BTG2, C8orf44-SGK3/SGK3, CSF2RA, CXCR4, EFNA1, F2R, FGF18, FGFR4, HDAC6, IKBKE, IL13, IL24, IL3, INHBB, LTA, LZTS2, mir-34, MMP14, PDE4A, PRKCD, PTPRE, S100A9, SEPT9, SIRT1, SST, SUGT1	26
Cancer	proliferation	proliferation of glioma cells	0.0178		CSF2RA, CXCR4, PRKCD, S100A9	4
Cancer	breast or colorectal cancer	breast or colorectal cancer	0.0186	-1.452	ABTB1, AFF2, AGBL5, AIM1, AKAP13, ALDOA, AMH, AMN, AOC3, APLP2, APOE, AQP6, ARHGEF16, ARID3A, ARIH1, ARL6IP4, ASMTL-AS1, ATP6V1B1, AUTS2, AVL9, AVPR2, AXL, BATF, BAX, BPI, BRE, BRINP2, BTG2, C11orf88, C6orf203, C8orf44-SGK3/SGK3, CACNA1D, CACNA1E, CCDC183, CCDC74A, CCL17, CCNB2, CCND2, CCR6, CCT8L2, CD9, CD96, CEL, CFAP77, CHAC1, CHAT, CIC, CLASRP, CLDN2, COL6A1, CSF2RA, CSF2RB, CTDSPL, CTSL, CUL…	275
Cancer	hematologic cancer	refractory hematologic cancer	0.0187		AXL, CD3E, CXCR4, DDR1, HDAC6, RARA	6
Cancer	contact growth inhibition	contact growth inhibition of tumor cells	0.0187		GLI1, RARA	2
Cancer	invasion	invasion of prostate cancer cells	0.0187		F2R, PAK6	2
Cancer	acute leukemia	refractory acute leukemia	0.0195		AXL, CD3E, DDR1, RARA	4
Cancer	mucinous adenocarcinoma	mucinous adenocarcinoma	0.0195		APOE, SEPT9, SLIT2, SPINT2	4
Cancer	alveolar rhabdomyosarcoma	alveolar rhabdomyosarcoma	0.0198		AKAP13, APOE, CCDC137, CHAT, CIC, DCLRE1B, DGKD, DLL3, EP400NL, FGFR4, GIPR, GJA4, GUCY2D, HEXB, IL3, KIR2DL1/KIR2DL3, MC5R, MUC20, NLRP3, PALD1, PDE4A, PROSER3, TACC2, TPSAB1/TPSB2, UFSP1, WRAP53, ZMIZ2	27
Cancer	abdominal adenocarcinoma	abdominal adenocarcinoma	0.02		ABTB1, ACADM, AFF2, AGBL5, AHCYL1, AIM1, AKAP13, AMH, AMPD2, AOC3, APLP2, APOE, AQP6, ARHGEF16, ARID3A, ARIH1, ARL6IP4, ASMTL-AS1, ASRGL1, ATP6V1B1, AUTS2, AVL9, AVPR2, AXL, BAIAP3, BATF, BAX, BPI, BRE, BRINP2, BTN3A2, C11orf88, C4A/C4B, CABIN1, CACNA1D, CACNA1E, CCDC183, CCDC74A, CCM2L, CCND2, CCR6, CCT8L2, CD9, CD96, CDHR2, CEL, CFAP77, CHAC1, CHAT, CHCHD6, CIC, CLASRP, CLDN2, CSF2RA, CSF2RB, C…	311
Organismal Injury and Abnormalities	malignant solid tumor	malignant solid tumor	1.2e-06	-1.102	ABTB1, ACADM, ACP7, ADAMTS13, ADORA2B, AFF2, AGBL5, AHCYL1, AIM1, AKAP13, ALDOA, ALKBH5, AMH, AMN, AMPD2, ANKRD33B, ANO7, AOC3, APLP2, APOE, AQP6, ARHGEF16, ARID3A, ARIH1, ARL6IP4, ARMC7, ASMTL-AS1, ASRGL1, ATP6V1B1, AUTS2, AVL9, AVPR2, AXL, BAIAP3, BATF, BAX, BCS1L, BPI, BPIFA3, BRE, BRINP2, BTG2, BTN3A2, C11orf88, C12orf57, C16orf59, C4A/C4B, C6orf203, C8orf44-SGK3/SGK3, CABIN1, CACNA1D, CACNA1…	501
Organismal Injury and Abnormalities	cancer	cancer	1.59e-06	-1.328	ABTB1, ACADM, ACP7, ADAMTS13, ADORA2B, AFF2, AGBL5, AHCYL1, AIM1, AKAP13, ALDOA, ALKBH5, AMH, AMN, AMPD2, ANKRD33B, ANO7, AOC3, APLP2, APOE, AQP6, ARHGEF16, ARID3A, ARIH1, ARL6IP4, ARMC7, ASMT, ASMTL-AS1, ASRGL1, ATP6V1B1, AUTS2, AVL9, AVPR2, AXL, BAIAP3, BATF, BAX, BCS1L, BPI, BPIFA3, BRE, BRINP2, BTG2, BTN3A2, C11orf88, C12orf57, C16orf59, C4A/C4B, C6orf203, C8orf44-SGK3/SGK3, CABIN1, CACNA1D, …	506
Organismal Injury and Abnormalities	tumorigenesis	tumorigenesis of tissue	5.52e-05	-2.258	ABTB1, ACADM, ACP7, ADAMTS13, ADORA2B, AFF2, AGBL5, AHCYL1, AIM1, AKAP13, ALDOA, ALKBH5, AMH, AMN, AMPD2, ANKRD33B, ANO7, AOC3, APLP2, APOE, AQP6, ARHGEF16, ARID3A, ARIH1, ARL6IP4, ARMC7, ASMT, ASMTL-AS1, ASRGL1, ATP6V1B1, AUTS2, AVL9, AVPR2, AXL, BAIAP3, BATF, BAX, BCS1L, BPI, BPIFA3, BRE, BRINP2, BTG2, BTN3A2, C11orf88, C12orf57, C16orf59, C4A/C4B, C8orf44-SGK3/SGK3, CABIN1, CACNA1D, CACNA1E, C…	475
Organismal Injury and Abnormalities	tumorigenesis	tumorigenesis of medulloblastoma	0.00284		BAX, BTG2, GLI1	3
Organismal Injury and Abnormalities	tumorigenesis	tumorigenesis of malignant tumor	0.00935	-0.295	BAX, BTG2, CBR1, CTHRC1, CTSL, CUL9, CXCR4, FGFR4, GLI1, IL24, LTA, MMP14, MUC2, MXI1, PRKCD, PTPRE, SIRT1	17
Organismal Injury and Abnormalities	abnormality	abnormality of abdomen	7.33e-05		APOC3, ATP6V1B1, CACNA1D, CACNA1E, CLDN2, GIPR, GLP1R, LZTS2, PDX1	9
Organismal Injury and Abnormalities	abnormality	abnormality of pancreas	0.00133		APOC3, CACNA1D, CACNA1E, GIPR, GLP1R, PDX1	6
Organismal Injury and Abnormalities	abnormality	abnormality of kidney	0.0187		ATP6V1B1, CLDN2, LZTS2	3
Organismal Injury and Abnormalities	adenocarcinoma	adenocarcinoma	0.000129	-0.503	ABTB1, ACADM, ACP7, ADAMTS13, ADORA2B, AFF2, AGBL5, AHCYL1, AIM1, AKAP13, ALDOA, ALKBH5, AMH, AMN, AMPD2, ANKRD33B, ANO7, AOC3, APLP2, APOE, AQP6, ARHGEF16, ARID3A, ARIH1, ARL6IP4, ARMC7, ASMTL-AS1, ASRGL1, ATP6V1B1, AUTS2, AVL9, AVPR2, AXL, BAIAP3, BATF, BAX, BPI, BRE, BRINP2, BTN3A2, C11orf88, C16orf59, C4A/C4B, CABIN1, CACNA1D, CACNA1E, CBR1, CBR3, CCDC183, CCDC28B, CCDC74A, CCM2L, CCNB2, CCND…	421
Organismal Injury and Abnormalities	neoplasia	neoplasia of epithelial tissue	0.000146	-1.753	ABTB1, ACADM, ACP7, ADAMTS13, ADORA2B, AFF2, AGBL5, AHCYL1, AIM1, AKAP13, ALDOA, ALKBH5, AMH, AMN, AMPD2, ANKRD33B, ANO7, AOC3, APLP2, APOE, AQP6, ARHGEF16, ARID3A, ARIH1, ARL6IP4, ARMC7, ASMTL-AS1, ASRGL1, ATP6V1B1, AUTS2, AVL9, AVPR2, AXL, BAIAP3, BATF, BAX, BCS1L, BPI, BPIFA3, BRE, BRINP2, BTG2, BTN3A2, C11orf88, C12orf57, C16orf59, C4A/C4B, C8orf44-SGK3/SGK3, CABIN1, CACNA1D, CACNA1E, CBR1, C…	467
Organismal Injury and Abnormalities	neoplasia	Gastrointestinal Tract Cancer and Tumors	0.00193	-0.796	ABTB1, ADAMTS13, ADORA2B, AFF2, AGBL5, AHCYL1, AIM1, AKAP13, ALDOA, ALKBH5, AMH, AMN, ANKRD33B, ANO7, AOC3, APLP2, APOE, AQP6, ARHGEF16, ARID3A, ARIH1, ARL6IP4, ASMTL-AS1, ATP6V1B1, AUTS2, AVL9, AVPR2, AXL, BAIAP3, BATF, BAX, BPI, BRE, BRINP2, C11orf88, C16orf59, CABIN1, CACNA1D, CACNA1E, CBR3, CCDC183, CCDC28B, CCDC74A, CCM2L, CCNB2, CCND2, CCR6, CCT8L2, CD3E, CD9, CD96, CDHR2, CEL, CFAP77, CHAC…	373
Organismal Injury and Abnormalities	neoplasia	neoplasia of cancer cells	0.0181		CBR1, CTHRC1, CTSL, CXCR4, FGFR4	5
Organismal Injury and Abnormalities	epithelial cancer	epithelial cancer	0.000449	-1.324	ABTB1, ACADM, ACP7, ADAMTS13, ADORA2B, AFF2, AGBL5, AHCYL1, AIM1, AKAP13, ALDOA, ALKBH5, AMH, AMN, AMPD2, ANKRD33B, ANO7, AOC3, APLP2, APOE, AQP6, ARHGEF16, ARID3A, ARIH1, ARL6IP4, ARMC7, ASMTL-AS1, ASRGL1, ATP6V1B1, AUTS2, AVL9, AVPR2, AXL, BAIAP3, BATF, BAX, BCS1L, BPI, BPIFA3, BRE, BRINP2, BTG2, BTN3A2, C11orf88, C12orf57, C16orf59, C4A/C4B, C8orf44-SGK3/SGK3, CABIN1, CACNA1D, CACNA1E, CBR1, C…	462
Organismal Injury and Abnormalities	abdominal neoplasm	abdominal neoplasm	0.000941	0.244	ABTB1, ACADM, ACP7, ADAMTS13, ADORA2B, AFF2, AGBL5, AHCYL1, AIM1, AKAP13, ALDOA, ALKBH5, AMH, AMN, AMPD2, ANKRD33B, ANO7, AOC3, APLP2, APOE, AQP6, ARHGEF16, ARID3A, ARIH1, ARL6IP4, ARMC7, ASMTL-AS1, ASRGL1, ATP6V1B1, AUTS2, AVL9, AVPR2, AXL, BAIAP3, BATF, BAX, BCS1L, BPI, BPIFA3, BRE, BRINP2, BTG2, BTN3A2, C11orf88, C16orf59, C4A/C4B, CABIN1, CACNA1D, CACNA1E, CBR3, CCDC183, CCDC28B, CCDC74A, CCM…	454
Organismal Injury and Abnormalities	monogenic diabetes	monogenic diabetes	0.00121		CEL, GATA6, GLP1R, NLRP3, PDX1	5
Organismal Injury and Abnormalities	central nervous system tumor	central nervous system tumor	0.00152	-1.687	ADAMTS13, BAX, BTG2, CACNA1D, CCND2, CCR6, CD3E, CDK3, CIC, COL6A1, CSF2RA, CSF2RB, CXCR4, EGFL7, FGFR4, FLRT2, FNDC1, FOXG1, GJA4, GLI1, GUCY2D, HDAC6, IL13, IL24, KCNAB1, KIR2DL1/KIR2DL3, KRTAP10-6, LTA, MIB1, MMP14, MOG, MON2, MUC20, MXI1, NEK6, NLRP3, OBSCN, PCMT1, PDE4A, PLB1, PRKCD, RAPGEF4, RARA, RBPMS, RFX4, S100A9, SDHD, SERPINB7, SETBP1, SIM2, SLIT2, SOX11, SOX3, SPTBN4, TGFB1I1, TMC8, …	58
Organismal Injury and Abnormalities	gastrointestinal tract cancer	gastrointestinal tract cancer	0.00181		ABTB1, ADAMTS13, ADORA2B, AFF2, AGBL5, AHCYL1, AIM1, AKAP13, ALDOA, ALKBH5, AMH, AMN, ANKRD33B, ANO7, AOC3, APLP2, APOE, AQP6, ARHGEF16, ARID3A, ARIH1, ARL6IP4, ASMTL-AS1, ATP6V1B1, AUTS2, AVL9, AVPR2, AXL, BAIAP3, BATF, BAX, BPI, BRE, BRINP2, C11orf88, C16orf59, CABIN1, CACNA1D, CACNA1E, CBR3, CCDC183, CCDC28B, CCDC74A, CCM2L, CCNB2, CCND2, CCR6, CCT8L2, CD3E, CD9, CD96, CDHR2, CEL, CFAP77, CHAC…	371
Organismal Injury and Abnormalities	intestinal tumor	intestinal tumor	0.002	-0.796	ABTB1, ADAMTS13, ADORA2B, AFF2, AGBL5, AHCYL1, AIM1, AKAP13, ALDOA, ALKBH5, AMH, AMN, ANKRD33B, ANO7, AOC3, APLP2, AQP6, ARHGEF16, ARID3A, ARIH1, ARL6IP4, ASMTL-AS1, ATP6V1B1, AUTS2, AVL9, AVPR2, AXL, BAIAP3, BATF, BAX, BPI, BRE, BRINP2, C11orf88, C16orf59, CABIN1, CACNA1D, CACNA1E, CBR3, CCDC183, CCDC28B, CCDC74A, CCM2L, CCNB2, CCND2, CCR6, CCT8L2, CD3E, CD9, CD96, CEL, CFAP77, CHAC1, CHAT, CIC,…	359
Organismal Injury and Abnormalities	immortalization	immortalization of bone marrow cells	0.0021		CSF2RB, RARA, SETBP1	3
Organismal Injury and Abnormalities	immortalization	immortalization of myeloid progenitor cells	0.0187		CSF2RB, SETBP1	2
Organismal Injury and Abnormalities	function	function of beta islet cells	0.00215		APOC3, CACNA1D, CACNA1E, GLP1R, PDX1	5
Organismal Injury and Abnormalities	development	development of histiocytic sarcoma	0.00219		BAX, LZTS2	2
Organismal Injury and Abnormalities	development	development of B cell lymphoma cells	0.00704		BAX, MXI1	2
Organismal Injury and Abnormalities	development	development of astrocytoma	0.0103		CCR6, CXCR4, GLI1	3
Organismal Injury and Abnormalities	hereditary congenital syndromic hearing loss	hereditary congenital syndromic hearing loss	0.00219		CACNA1D, KCNQ1	2
Organismal Injury and Abnormalities	large intestine neoplasm	large intestine neoplasm	0.00219	-0.714	ABTB1, ADAMTS13, ADORA2B, AFF2, AGBL5, AHCYL1, AIM1, AKAP13, ALDOA, ALKBH5, AMH, AMN, ANKRD33B, ANO7, AOC3, APLP2, AQP6, ARHGEF16, ARID3A, ARIH1, ARL6IP4, ASMTL-AS1, ATP6V1B1, AUTS2, AVL9, AVPR2, AXL, BAIAP3, BATF, BAX, BPI, BRE, BRINP2, C11orf88, C16orf59, CABIN1, CACNA1D, CACNA1E, CBR3, CCDC183, CCDC28B, CCDC74A, CCM2L, CCNB2, CCND2, CCR6, CCT8L2, CD3E, CD9, CD96, CEL, CFAP77, CHAC1, CHAT, CIC,…	358
Organismal Injury and Abnormalities	intestinal cancer	intestinal cancer	0.00228		ABTB1, ADAMTS13, ADORA2B, AFF2, AGBL5, AHCYL1, AIM1, AKAP13, ALDOA, ALKBH5, AMH, AMN, ANKRD33B, ANO7, AOC3, APLP2, AQP6, ARHGEF16, ARID3A, ARIH1, ARL6IP4, ASMTL-AS1, ATP6V1B1, AUTS2, AVL9, AVPR2, AXL, BAIAP3, BATF, BAX, BPI, BRE, BRINP2, C11orf88, C16orf59, CABIN1, CACNA1D, CACNA1E, CBR3, CCDC183, CCDC28B, CCDC74A, CCM2L, CCNB2, CCND2, CCR6, CCT8L2, CD3E, CD9, CD96, CEL, CFAP77, CHAC1, CHAT, CIC,…	357
Organismal Injury and Abnormalities	malignant neoplasm of large intestine	malignant neoplasm of large intestine	0.00257		ABTB1, ADAMTS13, ADORA2B, AFF2, AGBL5, AHCYL1, AIM1, AKAP13, ALDOA, ALKBH5, AMH, AMN, ANKRD33B, ANO7, AOC3, APLP2, AQP6, ARHGEF16, ARID3A, ARIH1, ARL6IP4, ASMTL-AS1, ATP6V1B1, AUTS2, AVL9, AVPR2, AXL, BAIAP3, BATF, BAX, BPI, BRE, BRINP2, C11orf88, C16orf59, CABIN1, CACNA1D, CACNA1E, CBR3, CCDC183, CCDC28B, CCDC74A, CCM2L, CCNB2, CCND2, CCR6, CCT8L2, CD3E, CD9, CD96, CEL, CFAP77, CHAC1, CHAT, CIC,…	356
Organismal Injury and Abnormalities	metastatic ovarian cancer	metastatic ovarian cancer	0.00284		HSP90AB1, MMP14, PAEP	3
Organismal Injury and Abnormalities	maturity-onset diabetes of the young	maturity-onset diabetes of the young	0.00322		CEL, GLP1R, NLRP3, PDX1	4
Organismal Injury and Abnormalities	metastasis	metastasis of cancer cells	0.00322		CBR1, CTHRC1, CXCR4, FGFR4	4
Organismal Injury and Abnormalities	abdominal cancer	abdominal cancer	0.00367	-0.831	ABTB1, ACADM, ACP7, ADAMTS13, ADORA2B, AFF2, AGBL5, AHCYL1, AIM1, AKAP13, ALDOA, ALKBH5, AMH, AMN, AMPD2, ANKRD33B, ANO7, AOC3, APLP2, APOE, AQP6, ARHGEF16, ARID3A, ARIH1, ARL6IP4, ARMC7, ASMTL-AS1, ASRGL1, ATP6V1B1, AUTS2, AVL9, AVPR2, AXL, BAIAP3, BATF, BAX, BCS1L, BPI, BPIFA3, BRE, BRINP2, BTG2, BTN3A2, C11orf88, C16orf59, C4A/C4B, CABIN1, CACNA1D, CACNA1E, CBR3, CCDC183, CCDC28B, CCDC74A, CCM…	447
Organismal Injury and Abnormalities	morphology	morphology of tumor	0.00419		BAX, CBR3, CCND2, FGFR4, GLI1, LSP1, LTA, MGAT5, PRKCD, PTPRE, SIRT1, SLC5A5	12
Organismal Injury and Abnormalities	dilation of ureter	dilation of ureter	0.00472		LZTS2, RARA, SLIT2	3
Organismal Injury and Abnormalities	mucinous neoplasm	mucinous neoplasm	0.00496		APOE, FOXG1, SEPT9, SLIT2, SPINT2	5
Organismal Injury and Abnormalities	ovarian cancer	advanced ovarian cancer	0.00567		C4A/C4B, F2R, FGF18, FLRT2, GATA6, HSP90AB1, MMP14, PAEP, SLIT2, TSPAN4	10
Organismal Injury and Abnormalities	serous neoplasm	serous neoplasm	0.0066		AOC3, APOE, AQP6, C4A/C4B, CCNB2, CIC, CSF2RB, CYB561D2, EFNA1, F2R, FAT4, FGF18, FLRT2, FOXG1, GATA6, GLI1, GRB7, HIST1H2BI, HSPB6, IGF2BP1, LPP, LTA, MVB12A, PAEP, RUNDC3B, SAA1, SEPT9, SLIT2, SPINT2, SSH3, TGFB1I1, TPSAB1/TPSB2, TSPAN4, ZMIZ2	34
Organismal Injury and Abnormalities	HER2 negative invasive breast cancer	unilateral HER2 negative invasive breast cancer	0.00704		CSF2RA, CSF2RB	2
Organismal Injury and Abnormalities	autosomal recessive spondylocostal dysostosis	autosomal recessive spondylocostal dysostosis	0.00704		DLL3, RIPPLY2	2
Organismal Injury and Abnormalities	congenital pulmonary alveolar proteinosis	congenital pulmonary alveolar proteinosis	0.00704		CSF2RA, CSF2RB	2
Organismal Injury and Abnormalities	injury	injury of axons	0.00704		MOG, SIRT1	2
Organismal Injury and Abnormalities	female genital tract serous cancer	female genital tract serous cancer	0.00719		AOC3, APOE, C4A/C4B, CCNB2, EFNA1, F2R, FGF18, FLRT2, FOXG1, GATA6, GLI1, GRB7, HSPB6, LPP, PAEP, RUNDC3B, SAA1, SEPT9, SLIT2, SPINT2, TGFB1I1, TPSAB1/TPSB2, TSPAN4	23
Organismal Injury and Abnormalities	digestive organ tumor	digestive organ tumor	0.00723	0.053	ABTB1, ACP7, ADAMTS13, ADORA2B, AFF2, AGBL5, AHCYL1, AIM1, AKAP13, ALDOA, ALKBH5, AMH, AMN, ANKRD33B, ANO7, AOC3, APLP2, APOE, AQP6, ARHGEF16, ARID3A, ARIH1, ARL6IP4, ARMC7, ASMTL-AS1, ASRGL1, ATP6V1B1, AUTS2, AVL9, AVPR2, AXL, BAIAP3, BATF, BAX, BCS1L, BPI, BPIFA3, BRE, BRINP2, C11orf88, C16orf59, CABIN1, CACNA1D, CACNA1E, CBR3, CCDC183, CCDC28B, CCDC74A, CCM2L, CCNB2, CCND2, CCR6, CCT8L2, CD3E,…	421
Organismal Injury and Abnormalities	benign neoplasm of female genital organ	benign neoplasm of female genital organ	0.00737		AHCYL1, ALDOA, APOE, C4A/C4B, F2R, FGF18, FLRT2, FOXG1, GATA6, GLI1, HSP90AB1, LDLRAD4, LSP1, MEST, MTHFD2, NOL7, OLFM1, PAEP, PHLDA2, SEPT9, SLIT2, SPINT2, TBL1X, TSPAN4, WNT5B	25
Organismal Injury and Abnormalities	connective or soft tissue tumor	connective or soft tissue tumor	0.00835	0.123	AHCYL1, AKAP13, ALDOA, AMH, APOE, ATP6V1B1, BAX, CACNA1E, CCDC137, CCND2, CEL, CHAT, CIC, COL6A1, CUL9, D2HGDH, DCLRE1B, DDR1, DGKD, DLL3, EP400NL, F2R, FGFR4, GIPR, GJA4, GLI1, GSE1, GUCY2D, HEXB, HSP90AB1, IL24, IL3, ING2, KIR2DL1/KIR2DL3, LDLRAD4, LSP1, LTA, LZTS2, MC5R, MEST, mir-34, MPST, MTHFD2, MUC20, MVB12A, MXI1, NLRP3, NOL7, OBSCN, OLFM1, PALD1, PDE4A, PHLDA2, PIGQ, PIWIL4, PRKCD, PROSE…	78
Organismal Injury and Abnormalities	autosomal dominant disease	autosomal dominant disease	0.00962		AKAP13, APOE, AUTS2, AVPR2, CCND2, CEL, CHAMP1, COL6A1, CXCR4, ELN, FAM111B, FLNB, GCNT2, GLP1R, GRIN1, GRK1, GUCY2D, KCNC1, KCNQ1, MIB1, NFKB2, NLRP3, NPR2, OSBPL2, PDX1, PRRT2, RBPJ, RPL15, SDHD, SETBP1, SNAP25, SNRPE, SOX11, TBC1D24, TPM4, TREX1, ZFYVE27	37
Organismal Injury and Abnormalities	autosomal dominant mental retardation	autosomal dominant mental retardation	0.00971		AUTS2, CHAMP1, GRIN1, SETBP1, SOX11	5
Organismal Injury and Abnormalities	ovarian tumor	advanced stage ovarian tumor	0.00988		AXL, C4A/C4B, F2R, FGF18, FLRT2, GATA6, PAEP, SLIT2, TSPAN4	9
Organismal Injury and Abnormalities	growth	growth of lesion	0.0103	-1.811	AOC3, APOE, AXL, BTG2, C8orf44-SGK3/SGK3, CGB3 (includes others), CSF2RA, CXCR4, EFNA1, EGFL7, F2R, FGF18, FGFR4, GJA4, GLI1, HDAC6, IKBKE, IL13, IL24, IL3, INHBB, LTA, LZTS2, mir-34, MMP14, NFKB2, NLRP3, PAK6, PDE4A, PHLPP1, PRKCD, PRKCDBP, PTPRE, S100A9, SEPT9, SET, SIM2, SIRT1, SNRPE, SST, SUGT1, TACC2, UBA5, UVRAG	44
Organismal Injury and Abnormalities	growth	growth of glioma	0.0135	-1	CSF2RA, CXCR4, GLI1, PRKCD, S100A9	5
Organismal Injury and Abnormalities	growth	growth of tumor	0.0155	-1.811	AOC3, AXL, BTG2, C8orf44-SGK3/SGK3, CGB3 (includes others), CSF2RA, CXCR4, EFNA1, EGFL7, F2R, FGF18, FGFR4, GJA4, GLI1, HDAC6, IKBKE, IL13, IL24, IL3, INHBB, LTA, LZTS2, mir-34, MMP14, NFKB2, NLRP3, PAK6, PDE4A, PHLPP1, PRKCD, PRKCDBP, PTPRE, S100A9, SEPT9, SET, SIM2, SIRT1, SNRPE, SST, SUGT1, TACC2, UBA5, UVRAG	43
Organismal Injury and Abnormalities	familial Paget's disease of bone	familial Paget's disease of bone	0.0104		NFKB2, TNFRSF11A	2
Organismal Injury and Abnormalities	bleeding	Bleeding	0.0104	1.526	ADAMTS13, ADORA2B, AMH, APOE, AVPR2, AXL, BAX, C4A/C4B, CACNA1D, CGB3 (includes others), CXCR4, F2R, FLRT2, GATA6, GJA4, GRIN1, LLGL1, LTA, MUC2, OXT, PDE4A, RPS6KB1, S100A9, SOCS7, TDG	25
Organismal Injury and Abnormalities	digestive system cancer	digestive system cancer	0.0107	-0.692	ABTB1, ACP7, ADAMTS13, ADORA2B, AFF2, AGBL5, AHCYL1, AIM1, AKAP13, ALDOA, ALKBH5, AMH, AMN, ANKRD33B, ANO7, AOC3, APLP2, APOE, AQP6, ARHGEF16, ARID3A, ARIH1, ARL6IP4, ARMC7, ASMTL-AS1, ASRGL1, ATP6V1B1, AUTS2, AVL9, AVPR2, AXL, BAIAP3, BATF, BAX, BCS1L, BPI, BPIFA3, BRE, BRINP2, C11orf88, C16orf59, CABIN1, CACNA1D, CACNA1E, CBR3, CCDC183, CCDC28B, CCDC74A, CCM2L, CCNB2, CCND2, CCR6, CCT8L2, CD3E,…	417
Organismal Injury and Abnormalities	benign breast disease	benign breast disease	0.0114	-0.103	APLP2, GRIN1, MMP14, NFKB2, OXT, PTPRE, SH3GL2, TLX3, TNFRSF11A	9
Organismal Injury and Abnormalities	serous ovarian carcinoma	serous ovarian carcinoma	0.0116		APOE, C4A/C4B, F2R, FGF18, FLRT2, FOXG1, GATA6, GLI1, PAEP, SEPT9, SLIT2, SPINT2, TSPAN4	13
Organismal Injury and Abnormalities	serous ovarian carcinoma	advanced serous ovarian carcinoma	0.0179		C4A/C4B, F2R, FGF18, FLRT2, GATA6, SLIT2, TSPAN4	7
Organismal Injury and Abnormalities	histiocytic sarcoma	histiocytic sarcoma	0.0122		BAX, ING2, LZTS2	3
Organismal Injury and Abnormalities	size	size of tumor	0.0124		BAX, CBR3, CCND2, FGFR4, GLI1, LTA, MGAT5, PRKCD, SLC5A5	9
Organismal Injury and Abnormalities	size	size of mammary tumor	0.0143		CBR3, FGFR4	2
Organismal Injury and Abnormalities	hyperplasia	hyperplasia of gastrointestinal tract	0.0125	0.391	IL13, KCNQ1, LTB4R, NFKB2, SIRT1	5
Organismal Injury and Abnormalities	hyperplasia	hyperplasia of exocrine cells	0.0133		IL13, LTB4R, SET, SIRT1	4
Organismal Injury and Abnormalities	hyperplasia	hyperplasia of testicular cells	0.0133	-1	AMH, CGB3 (includes others), DMRT1, ING2	4
Organismal Injury and Abnormalities	apoptosis	apoptosis of carcinoma cells	0.0133	-0.928	BAX, IL24, RARA, SIRT1	4
Organismal Injury and Abnormalities	serous adenocarcinoma	serous adenocarcinoma	0.0138		APOE, AQP6, C4A/C4B, CIC, CSF2RB, CYB561D2, F2R, FAT4, FGF18, FLRT2, FOXG1, GATA6, GLI1, HIST1H2BI, IGF2BP1, LTA, MVB12A, PAEP, SEPT9, SLIT2, SPINT2, SSH3, TSPAN4, ZMIZ2	24
Organismal Injury and Abnormalities	acute decompensated heart failure	acute decompensated heart failure	0.0143		AVPR2, NPR2	2
Organismal Injury and Abnormalities	differentiation	differentiation of acute myeloid leukemia blast cells	0.0143		IL24, mir-34	2
Organismal Injury and Abnormalities	formation	formation of abdominal aortic aneurysm	0.0143		APOE, LTB4R	2
Organismal Injury and Abnormalities	proliferation	proliferation of prostate cancer cells	0.0147		BTG2, EFNA1, F2R, INHBB	4
Organismal Injury and Abnormalities	proliferation	proliferation of tumor cells	0.017	-1.49	BTG2, C8orf44-SGK3/SGK3, CSF2RA, CXCR4, EFNA1, F2R, FGF18, FGFR4, HDAC6, IKBKE, IL13, IL24, IL3, INHBB, LTA, LZTS2, mir-34, MMP14, PDE4A, PRKCD, PTPRE, S100A9, SEPT9, SIRT1, SST, SUGT1	26
Organismal Injury and Abnormalities	proliferation	proliferation of glioma cells	0.0178		CSF2RA, CXCR4, PRKCD, S100A9	4
Organismal Injury and Abnormalities	hyperandrogenemia	hyperandrogenemia	0.0176		AMH, CGB3 (includes others), GAA, GLP1R, INHBB, TACC1	6
Organismal Injury and Abnormalities	breast or colorectal cancer	breast or colorectal cancer	0.0186	-1.452	ABTB1, AFF2, AGBL5, AIM1, AKAP13, ALDOA, AMH, AMN, AOC3, APLP2, APOE, AQP6, ARHGEF16, ARID3A, ARIH1, ARL6IP4, ASMTL-AS1, ATP6V1B1, AUTS2, AVL9, AVPR2, AXL, BATF, BAX, BPI, BRE, BRINP2, BTG2, C11orf88, C6orf203, C8orf44-SGK3/SGK3, CACNA1D, CACNA1E, CCDC183, CCDC74A, CCL17, CCNB2, CCND2, CCR6, CCT8L2, CD9, CD96, CEL, CFAP77, CHAC1, CHAT, CIC, CLASRP, CLDN2, COL6A1, CSF2RA, CSF2RB, CTDSPL, CTSL, CUL…	275
Organismal Injury and Abnormalities	fibrotic disorder of skin	fibrotic disorder of skin	0.0187		APOE, IL13, MMP14	3
Organismal Injury and Abnormalities	hematologic cancer	refractory hematologic cancer	0.0187		AXL, CD3E, CXCR4, DDR1, HDAC6, RARA	6
Organismal Injury and Abnormalities	contact growth inhibition	contact growth inhibition of tumor cells	0.0187		GLI1, RARA	2
Organismal Injury and Abnormalities	hypoplasia	hypoplasia of retina	0.0187		CCND2, POU4F2	2
Organismal Injury and Abnormalities	invasion	invasion of prostate cancer cells	0.0187		F2R, PAK6	2
Organismal Injury and Abnormalities	multiple organ failure	multiple organ failure	0.0187		HSP90AB1, IL13	2
Organismal Injury and Abnormalities	secretion	abnormal secretion by pancreas	0.0187		GIPR, GLP1R	2
Organismal Injury and Abnormalities	acute leukemia	refractory acute leukemia	0.0195		AXL, CD3E, DDR1, RARA	4
Organismal Injury and Abnormalities	mucinous adenocarcinoma	mucinous adenocarcinoma	0.0195		APOE, SEPT9, SLIT2, SPINT2	4
Organismal Injury and Abnormalities	alveolar rhabdomyosarcoma	alveolar rhabdomyosarcoma	0.0198		AKAP13, APOE, CCDC137, CHAT, CIC, DCLRE1B, DGKD, DLL3, EP400NL, FGFR4, GIPR, GJA4, GUCY2D, HEXB, IL3, KIR2DL1/KIR2DL3, MC5R, MUC20, NLRP3, PALD1, PDE4A, PROSER3, TACC2, TPSAB1/TPSB2, UFSP1, WRAP53, ZMIZ2	27
Organismal Injury and Abnormalities	abdominal adenocarcinoma	abdominal adenocarcinoma	0.02		ABTB1, ACADM, AFF2, AGBL5, AHCYL1, AIM1, AKAP13, AMH, AMPD2, AOC3, APLP2, APOE, AQP6, ARHGEF16, ARID3A, ARIH1, ARL6IP4, ASMTL-AS1, ASRGL1, ATP6V1B1, AUTS2, AVL9, AVPR2, AXL, BAIAP3, BATF, BAX, BPI, BRE, BRINP2, BTN3A2, C11orf88, C4A/C4B, CABIN1, CACNA1D, CACNA1E, CCDC183, CCDC74A, CCM2L, CCND2, CCR6, CCT8L2, CD9, CD96, CDHR2, CEL, CFAP77, CHAC1, CHAT, CHCHD6, CIC, CLASRP, CLDN2, CSF2RA, CSF2RB, C…	311
Lymphoid Tissue Structure and Development	quantity	quantity of B-cell follicle	7.93e-05		CXCR4, NFKB2, TNFRSF11A	3
Lymphoid Tissue Structure and Development	quantity	quantity of transitional type 1 B lymphocytes	0.0015		AKAP13, ARID3A, SPNS2	3
Lymphoid Tissue Structure and Development	quantity	quantity of lymph follicle	0.00416	-1.104	APOE, ARID3A, C4A/C4B, CD37, CXCR4, LTA, NFKB2, PRKCD, SH3BP2, SPNS2, TNFRSF11A	11
Lymphoid Tissue Structure and Development	quantity	quantity of B-1 lymphocytes	0.00709	0.055	ARID3A, CCR6, IL13, PRKCD, SH3BP2, SPNS2, VPREB1	7
Lymphoid Tissue Structure and Development	quantity	quantity of natural killer T lymphocytes	0.00918	-0.666	APOE, BATF, CD3E, CSF2RB, HEXB, LTA	6
Lymphoid Tissue Structure and Development	quantity	quantity of helper T lymphocytes	0.0101	2.433	APOE, BATF, IL13, IL21R, MOG, NLRP3, SAA1, TNFRSF6B	8
Lymphoid Tissue Structure and Development	quantity	quantity of lymphocytes	0.0107	0.138	AKAP13, APOE, ARID3A, AXL, BATF, BAX, CCNB2, CCR6, CD3E, CSF2RB, CXCR4, DDR1, FOXN1, GCNT2, HEXB, HRH1, IL13, IL21R, IL3, LSP1, LTA, MOG, NFKB2, NLRP3, PAX1, PRKCD, RARA, RBPJ, SAA1, SH3BP2, SIRT1, SPNS2, SST, TNFRSF11A, TNFRSF6B, TSPO, UVRAG, VPREB1, ZAP70	39
Lymphoid Tissue Structure and Development	quantity	quantity of lymphoid tissue	0.013	-0.896	AKAP13, APOE, ARID3A, BAX, C4A/C4B, CCNB2, CCR6, CD37, CD3E, CXCR4, FOXN1, LTA, MXI1, NFKB2, PAX1, PRKCD, RBM38, SH3BP2, SPNS2, SST, TNFRSF11A, ZAP70	22
Lymphoid Tissue Structure and Development	quantity	quantity of lymphatic system cells	0.0145	0.237	AKAP13, APOE, ARID3A, AXL, BATF, BAX, CCNB2, CCR6, CD3E, CD9, CSF2RB, CXCR4, DDR1, FOXN1, GCNT2, HEXB, HRH1, IL13, IL21R, IL3, LSP1, LTA, MOG, NFKB2, NLRP3, PAX1, PRKCD, RARA, RBM38, RBPJ, SAA1, SH3BP2, SIRT1, SPNS2, SST, TNFRSF11A, TNFRSF6B, TSPO, UVRAG, VPREB1, ZAP70	41
Lymphoid Tissue Structure and Development	quantity	quantity of Th17 cells	0.0181	1.067	BATF, IL13, MOG, SAA1, TNFRSF6B	5
Lymphoid Tissue Structure and Development	quantity	quantity of follicular dendritic cells	0.0187		LTA, NFKB2	2
Lymphoid Tissue Structure and Development	morphology	morphology of lymph follicle	0.000107		AKAP13, BATF, C4A/C4B, CCR6, CD37, CXCR4, IL21R, LTA, NFKB2, PRKCD, RBM38, TNFRSF11A, TREX1	13
Lymphoid Tissue Structure and Development	morphology	morphology of B-cell follicle	0.000981		AKAP13, CXCR4, LTA, NFKB2, RBM38, TNFRSF11A, TREX1	7
Lymphoid Tissue Structure and Development	morphology	morphology of germinal center	0.00259		C4A/C4B, CCR6, CD37, IL21R, LTA, NFKB2, PRKCD, TNFRSF11A	8
Lymphoid Tissue Structure and Development	morphology	morphology of lymph node	0.0156		APOE, AXL, BAX, CCR6, F2R, LTA, NFKB2, PRKCD, TNFRSF11A, TREX1, ZAP70	11
Lymphoid Tissue Structure and Development	development	development of myeloid cells	0.000866	-0.137	AKAP13, CCL17, CD9, CSF2RA, CSF2RB, CXCR4, IL13, IL3, NFKB2, RARA, RBPJ, TNFRSF11A	12
Lymphoid Tissue Structure and Development	development	development of macrophages	0.00165	0.269	AKAP13, CCL17, CD9, IL3, NFKB2, RARA, RBPJ, TNFRSF11A	8
Lymphoid Tissue Structure and Development	development	development of antigen presenting cells	0.00168	-0.112	AKAP13, CCL17, CD9, IL13, IL3, LTA, NFKB2, RARA, RBPJ, TNFRSF11A	10
Lymphoid Tissue Structure and Development	development	development of phagocytes	0.00226	-0.112	AKAP13, CCL17, CD9, CSF2RB, IL13, IL3, LTA, NFKB2, RARA, RBPJ, TNFRSF11A	11
Lymphoid Tissue Structure and Development	development	development of bone marrow-derived macrophages	0.00669	0.339	AKAP13, RARA, RBPJ, TNFRSF11A	4
Lymphoid Tissue Structure and Development	development	arrest in development of pro-T lymphocytes	0.0143		CXCR4, mir-34	2
Lymphoid Tissue Structure and Development	development	development of eosinophils	0.0187		CSF2RA, IL13	2
Lymphoid Tissue Structure and Development	development	development of lymph follicle	0.0195		CCR6, LTA, MIB1, MOG	4
Lymphoid Tissue Structure and Development	myelopoiesis	myelopoiesis of bone marrow cells	0.00102		AXL, IL3, RARA	3
Lymphoid Tissue Structure and Development	abnormal morphology	abnormal morphology of germinal center	0.00193		C4A/C4B, CCR6, CD37, IL21R, LTA, NFKB2, PRKCD	7
Lymphoid Tissue Structure and Development	abnormal morphology	abnormal morphology of marginal zone of spleen	0.00759		LTA, NFKB2, SH3BP2, TREX1	4
Lymphoid Tissue Structure and Development	abnormal morphology	abnormal morphology of T-cell zone	0.0143		CCR6, NFKB2	2
Lymphoid Tissue Structure and Development	abnormal morphology	abnormal morphology of B-cell follicle	0.0169		AKAP13, LTA, NFKB2, RBM38, TREX1	5
Lymphoid Tissue Structure and Development	formation	formation of lymphoid tissue	0.00215	0.038	BAX, C4A/C4B, CCNB2, CCR6, CD37, CD3E, CD9, CXCR4, FOXN1, IL21R, IL3, LTA, MIB1, mir-34, MOG, NFKB2, PAX1, PRKCD, RARA, SPNS2, TMEM204, TNFRSF11A, ZAP70	23
Lymphoid Tissue Structure and Development	formation	formation of lymphoid organ	0.00278	-0.958	BAX, C4A/C4B, CCNB2, CCR6, CD37, CD3E, CXCR4, FOXN1, IL21R, IL3, LTA, mir-34, NFKB2, PAX1, PRKCD, RARA, SPNS2, TNFRSF11A, ZAP70	19
Lymphoid Tissue Structure and Development	formation	formation of lymph node	0.00537		C4A/C4B, CCR6, CD37, IL21R, LTA, NFKB2, PRKCD, SPNS2, TNFRSF11A	9
Lymphoid Tissue Structure and Development	presence	presence of thymocytes	0.0043		BAX, CXCR4	2
Lymphoid Tissue Structure and Development	presence	presence of lymphocytes	0.0187		BAX, CCR6, CXCR4	3
Lymphoid Tissue Structure and Development	growth	growth of lymphoid organ	0.00614	-0.051	AXL, CD3E, CXCR4, IL13, IL3, LTB4R, MOG, RBM38, SETBP1, SST, TNFRSF11A, ZAP70	12
Lymphoid Tissue Structure and Development	growth	growth of spleen	0.0109	-0.964	CD3E, IL13, IL3, MOG, RBM38, SETBP1, SST	7
Lymphoid Tissue Structure and Development	growth	growth of lymph node	0.0163		CXCR4, LTB4R, TNFRSF11A	3
Lymphoid Tissue Structure and Development	homing	homing of TREG cells	0.00704		BATF, CCR6	2
Lymphoid Tissue Structure and Development	homing	homing of lymphatic system cells	0.0135	0.469	AOC3, BATF, CCL17, CCR6, CD9, CXCR4, IL13, MMP14, NFKB2, SAA1, TNFRSF6B	11
Lymphoid Tissue Structure and Development	homing	homing of CD4+ T-lymphocytes	0.0187		BATF, CXCR4	2
Lymphoid Tissue Structure and Development	proliferation	proliferation of B-1a lymphocytes	0.00704		CCND2, NFKB2	2
Lymphoid Tissue Structure and Development	lack	lack of marginal zone of spleen	0.0104		LTA, NFKB2	2
Lymphoid Tissue Structure and Development	lack	lack of lymph node	0.0212		LTA, NFKB2, TNFRSF11A	3
Lymphoid Tissue Structure and Development	regeneration	regeneration of lymphoid tissue	0.0104		FOXN1, LTA	2
Lymphoid Tissue Structure and Development	expansion	expansion of spleen	0.0143		CD3E, RBM38	2
Lymphoid Tissue Structure and Development	expansion	expansion of lymphoid organ	0.0147		CD3E, CXCR4, RBM38, ZAP70	4
Lymphoid Tissue Structure and Development	chemotaxis	chemotaxis of bone marrow cells	0.0187		CD9, MMP14	2
Lymphoid Tissue Structure and Development	osteoclastogenesis	osteoclastogenesis of bone marrow-derived macrophages	0.0212		RARA, RBPJ, TNFRSF11A	3
Tissue Morphology	quantity	quantity of B-cell follicle	7.93e-05		CXCR4, NFKB2, TNFRSF11A	3
Tissue Morphology	quantity	quantity of transitional type 1 B lymphocytes	0.0015		AKAP13, ARID3A, SPNS2	3
Tissue Morphology	quantity	quantity of cells	0.00333	-0.813	AKAP13, AMH, AOC3, APLP2, APOE, ARID3A, AXL, BATF, BAX, C4A/C4B, CACNA1D, CACNA1E, CBR3, CCNB2, CCND2, CCR6, CD3E, CD9, CDK3, CGB3 (includes others), CHAT, CSF2RB, CXCL2, CXCR4, DDR1, DMRT1, F2R, FGF18, FOXN1, GATA6, GCNT2, GLI1, GLP1R, GRIN1, GUCY2D, HDAC6, HEXB, HHAT, HRH1, HSD17B1, IL13, IL19, IL21R, IL24, IL3, ING2, LLGL1, LSP1, LTA, LTB4R, MADD, MDFI, mir-34, MMP14, MOG, MTHFD2, NFKB2, NHLH1…	91
Tissue Morphology	quantity	quantity of lymph follicle	0.00416	-1.104	APOE, ARID3A, C4A/C4B, CD37, CXCR4, LTA, NFKB2, PRKCD, SH3BP2, SPNS2, TNFRSF11A	11
Tissue Morphology	quantity	quantity of B-1 lymphocytes	0.00709	0.055	ARID3A, CCR6, IL13, PRKCD, SH3BP2, SPNS2, VPREB1	7
Tissue Morphology	quantity	quantity of natural killer T lymphocytes	0.00918	-0.666	APOE, BATF, CD3E, CSF2RB, HEXB, LTA	6
Tissue Morphology	quantity	quantity of helper T lymphocytes	0.0101	2.433	APOE, BATF, IL13, IL21R, MOG, NLRP3, SAA1, TNFRSF6B	8
Tissue Morphology	quantity	quantity of extracellular matrix	0.0104		APOE, KLHL40	2
Tissue Morphology	quantity	quantity of lymphocytes	0.0107	0.138	AKAP13, APOE, ARID3A, AXL, BATF, BAX, CCNB2, CCR6, CD3E, CSF2RB, CXCR4, DDR1, FOXN1, GCNT2, HEXB, HRH1, IL13, IL21R, IL3, LSP1, LTA, MOG, NFKB2, NLRP3, PAX1, PRKCD, RARA, RBPJ, SAA1, SH3BP2, SIRT1, SPNS2, SST, TNFRSF11A, TNFRSF6B, TSPO, UVRAG, VPREB1, ZAP70	39
Tissue Morphology	quantity	quantity of synapse	0.0121	-0.548	APLP2, APOE, BAX, CHAT, GRIN1, NPTX2	6
Tissue Morphology	quantity	quantity of lymphoid tissue	0.013	-0.896	AKAP13, APOE, ARID3A, BAX, C4A/C4B, CCNB2, CCR6, CD37, CD3E, CXCR4, FOXN1, LTA, MXI1, NFKB2, PAX1, PRKCD, RBM38, SH3BP2, SPNS2, SST, TNFRSF11A, ZAP70	22
Tissue Morphology	quantity	quantity of granule cells	0.0142		CCND2, CXCR4, HSD17B1	3
Tissue Morphology	quantity	quantity of lymphatic system cells	0.0145	0.237	AKAP13, APOE, ARID3A, AXL, BATF, BAX, CCNB2, CCR6, CD3E, CD9, CSF2RB, CXCR4, DDR1, FOXN1, GCNT2, HEXB, HRH1, IL13, IL21R, IL3, LSP1, LTA, MOG, NFKB2, NLRP3, PAX1, PRKCD, RARA, RBM38, RBPJ, SAA1, SH3BP2, SIRT1, SPNS2, SST, TNFRSF11A, TNFRSF6B, TSPO, UVRAG, VPREB1, ZAP70	41
Tissue Morphology	quantity	quantity of Th17 cells	0.0181	1.067	BATF, IL13, MOG, SAA1, TNFRSF6B	5
Tissue Morphology	quantity	quantity of follicular dendritic cells	0.0187		LTA, NFKB2	2
Tissue Morphology	morphology	morphology of lymph follicle	0.000107		AKAP13, BATF, C4A/C4B, CCR6, CD37, CXCR4, IL21R, LTA, NFKB2, PRKCD, RBM38, TNFRSF11A, TREX1	13
Tissue Morphology	morphology	morphology of B-cell follicle	0.000981		AKAP13, CXCR4, LTA, NFKB2, RBM38, TNFRSF11A, TREX1	7
Tissue Morphology	morphology	morphology of germinal center	0.00259		C4A/C4B, CCR6, CD37, IL21R, LTA, NFKB2, PRKCD, TNFRSF11A	8
Tissue Morphology	morphology	morphology of tumor	0.00419		BAX, CBR3, CCND2, FGFR4, GLI1, LSP1, LTA, MGAT5, PRKCD, PTPRE, SIRT1, SLC5A5	12
Tissue Morphology	morphology	morphology of aorta	0.0138		APOE, ELN, GATA6, LTB4R, MIB1, RARA	6
Tissue Morphology	morphology	morphology of lymph node	0.0156		APOE, AXL, BAX, CCR6, F2R, LTA, NFKB2, PRKCD, TNFRSF11A, TREX1, ZAP70	11
Tissue Morphology	morphology	morphology of artery	0.0185		AOC3, APOE, ELN, F2R, GATA6, LTB4R, MIB1, RARA, RBPJ, SDHD, TDG	11
Tissue Morphology	vasodilation	vasodilation of pulmonary artery	0.000744		ADORA2B, ELN	2
Tissue Morphology	abnormal morphology	abnormal morphology of germinal center	0.00193		C4A/C4B, CCR6, CD37, IL21R, LTA, NFKB2, PRKCD	7
Tissue Morphology	abnormal morphology	abnormal morphology of carotid artery	0.0021		F2R, SDHD, TDG	3
Tissue Morphology	abnormal morphology	abnormal morphology of synapse	0.00296		APLP2, APOE, CACNA1D, CHAT, DOK7, MADD, SH3GL2	7
Tissue Morphology	abnormal morphology	abnormal morphology of elastic tissue	0.00472		ACADM, APOE, ELN	3
Tissue Morphology	abnormal morphology	abnormal morphology of marginal zone of spleen	0.00759		LTA, NFKB2, SH3BP2, TREX1	4
Tissue Morphology	abnormal morphology	abnormal morphology of T-cell zone	0.0143		CCR6, NFKB2	2
Tissue Morphology	abnormal morphology	abnormal morphology of vascular smooth muscle	0.0147		APOE, CXCR4, ELN, GATA6	4
Tissue Morphology	abnormal morphology	abnormal morphology of B-cell follicle	0.0169		AKAP13, LTA, NFKB2, RBM38, TREX1	5
Tissue Morphology	abnormal morphology	abnormal morphology of neuromuscular synapse	0.0195		APLP2, CHAT, DOK7, MADD	4
Tissue Morphology	area	area of abdominal aorta	0.00219		APOE, LTB4R	2
Tissue Morphology	area	area of neointima	0.0043		APOE, DDR1	2
Tissue Morphology	area	area of blood vessel	0.00472		APOE, DDR1, LTB4R	3
Tissue Morphology	diameter	diameter of abdominal aorta	0.00219		APOE, LTB4R	2
Tissue Morphology	diameter	diameter of artery	0.00721		APOE, ELN, LTB4R	3
Tissue Morphology	destruction	destruction of neurons	0.0043		BAX, SST	2
Tissue Morphology	deficiency	deficiency of lymphatic system cells	0.00704		NFKB2, RBPJ	2
Tissue Morphology	density	density of retinal cone cells	0.0104		BAX, GUCY2D	2
Tissue Morphology	lack	lack of marginal zone of spleen	0.0104		LTA, NFKB2	2
Tissue Morphology	lack	lack of lymph node	0.0212		LTA, NFKB2, TNFRSF11A	3
Tissue Morphology	regeneration	regeneration of lymphoid tissue	0.0104		FOXN1, LTA	2
Tissue Morphology	size	size of tumor	0.0124		BAX, CBR3, CCND2, FGFR4, GLI1, LTA, MGAT5, PRKCD, SLC5A5	9
Tissue Morphology	size	size of mammary tumor	0.0143		CBR3, FGFR4	2
Tissue Morphology	loss	loss of dendritic spines	0.0142		APOE, GRIN1, RPS6KB1	3
Tissue Morphology	expansion	expansion of spleen	0.0143		CD3E, RBM38	2
Tissue Morphology	expansion	expansion of lymphoid organ	0.0147		CD3E, CXCR4, RBM38, ZAP70	4
Humoral Immune Response	quantity	quantity of immunoglobulin	0.000184	-0.038	AKAP13, APOE, ARID3A, AXL, BATF, C4A/C4B, CABIN1, CCR6, CD37, CSF2RB, HDAC6, HEXB, HRH1, IL13, IL21R, LTA, NFKB2, PRKCD, SH3BP2, SIRT1, TREX1, TROVE2, VPREB1	23
Humoral Immune Response	quantity	quantity of IgM	0.000263	0	APOE, ARID3A, BATF, CCR6, HDAC6, HRH1, IL13, IL21R, LTA, NFKB2, PRKCD, SH3BP2, TROVE2	13
Humoral Immune Response	quantity	quantity of IgG	0.00042	-0.531	AKAP13, ARID3A, BATF, CABIN1, CCR6, CD37, CSF2RB, HDAC6, HRH1, IL13, IL21R, LTA, NFKB2, PRKCD, SH3BP2, TREX1, TROVE2, VPREB1	18
Humoral Immune Response	quantity	quantity of transitional type 1 B lymphocytes	0.0015		AKAP13, ARID3A, SPNS2	3
Humoral Immune Response	quantity	quantity of B-1 lymphocytes	0.00709	0.055	ARID3A, CCR6, IL13, PRKCD, SH3BP2, SPNS2, VPREB1	7
Humoral Immune Response	quantity	quantity of IgG1	0.00789	0.155	AKAP13, ARID3A, BATF, CABIN1, CD37, CSF2RB, IL21R, NFKB2, PRKCD, SH3BP2	10
Humoral Immune Response	quantity	quantity of IgA	0.00859	1.04	BATF, CCR6, IL21R, LTA, NFKB2, PRKCD, SH3BP2	7
Humoral Immune Response	abnormal morphology	abnormal morphology of germinal center	0.00193		C4A/C4B, CCR6, CD37, IL21R, LTA, NFKB2, PRKCD	7
Humoral Immune Response	morphology	morphology of germinal center	0.00259		C4A/C4B, CCR6, CD37, IL21R, LTA, NFKB2, PRKCD, TNFRSF11A	8
Humoral Immune Response	necrotizing inflammation	necrotizing inflammation	0.00704		APOE, BAX	2
Humoral Immune Response	proliferation	proliferation of B-1a lymphocytes	0.00704		CCND2, NFKB2	2
Humoral Immune Response	class switching	class switching	0.0137		ARID3A, BATF, CD37, IL13, IL3, LTA, NFKB2	7
Protein Synthesis	quantity	quantity of immunoglobulin	0.000184	-0.038	AKAP13, APOE, ARID3A, AXL, BATF, C4A/C4B, CABIN1, CCR6, CD37, CSF2RB, HDAC6, HEXB, HRH1, IL13, IL21R, LTA, NFKB2, PRKCD, SH3BP2, SIRT1, TREX1, TROVE2, VPREB1	23
Protein Synthesis	quantity	quantity of IgM	0.000263	0	APOE, ARID3A, BATF, CCR6, HDAC6, HRH1, IL13, IL21R, LTA, NFKB2, PRKCD, SH3BP2, TROVE2	13
Protein Synthesis	quantity	quantity of IgG	0.00042	-0.531	AKAP13, ARID3A, BATF, CABIN1, CCR6, CD37, CSF2RB, HDAC6, HRH1, IL13, IL21R, LTA, NFKB2, PRKCD, SH3BP2, TREX1, TROVE2, VPREB1	18
Protein Synthesis	quantity	quantity of IgG1	0.00789	0.155	AKAP13, ARID3A, BATF, CABIN1, CD37, CSF2RB, IL21R, NFKB2, PRKCD, SH3BP2	10
Protein Synthesis	quantity	quantity of IgA	0.00859	1.04	BATF, CCR6, IL21R, LTA, NFKB2, PRKCD, SH3BP2	7
Protein Synthesis	metabolism	metabolism of cellular protein	0.0187		D2HGDH, HEXB	2
Connective Tissue Development and Function	abnormal morphology	abnormal morphology of lumbar vertebra	0.000267		FAT4, HOXC10, PAX1, RARA, SOX11	5
Connective Tissue Development and Function	abnormal morphology	abnormal morphology of elastic tissue	0.00472		ACADM, APOE, ELN	3
Connective Tissue Development and Function	abnormal morphology	abnormal morphology of cranium	0.0132		DDR1, FLNB, HEXB, IFITM5, KCNQ1, MMP14, NPR2, RARA, SOCS7, SOX11	10
Connective Tissue Development and Function	abnormal morphology	abnormal morphology of bone	0.0136		APOE, DDR1, DLL3, ELN, FAT4, FLNB, HEXB, HOXC10, HOXC5, IFITM5, KCNQ1, LLGL1, MDFI, MMP14, NFKB2, NPR2, PAX1, PCOLCE, PTPRE, RARA, RIPPLY2, SIM2, SOCS7, SOX11, TNFRSF11A	25
Connective Tissue Development and Function	morphology	morphology of vertebrae	0.00187		DLL3, FAT4, HEXB, HOXC10, MDFI, mir-34, NPR2, PAX1, RARA, RIPPLY2, SIM2, SOX11	12
Connective Tissue Development and Function	morphology	morphology of bone	0.00508		APOE, CGB3 (includes others), CTHRC1, DDR1, DLL3, ELN, FAT4, FGF18, FLNB, HEXB, HOXC10, HOXC5, IFITM5, KCNQ1, LLGL1, MDFI, mir-34, MMP14, NFKB2, NLRP3, NPR2, PAX1, PCOLCE, PHLPP1, PTPRE, RARA, RIPPLY2, SIM2, SIRT1, SOCS7, SOX11, TAS1R3, TNFRSF11A	33
Connective Tissue Development and Function	morphology	morphology of rib	0.0176		DLL3, FLNB, HEXB, MDFI, RIPPLY2, SIM2	6
Connective Tissue Development and Function	formation	formation of limb bone	0.00441		GLI1, HOXC10, HOXC5, ITGBL1	4
Connective Tissue Development and Function	size	size of vertebrae	0.00589		mir-34, NPR2, SIM2	3
Connective Tissue Development and Function	cytotoxicity	cytotoxicity of fibroblast cell lines	0.0104		NFKB2, TNFRSF6B	2
Connective Tissue Development and Function	length	length of long bones	0.0181		FLNB, HEXB, IFITM5, MMP14, NFKB2	5
Connective Tissue Development and Function	adipogenesis	adipogenesis of liver	0.0187		SIRT1, SLC2A8, THRSP	3
Connective Tissue Development and Function	differentiation	differentiation of fibrocytes	0.0187		F2R, SLIT2	2
Connective Tissue Development and Function	osteoclastogenesis	osteoclastogenesis of bone marrow-derived macrophages	0.0212		RARA, RBPJ, TNFRSF11A	3
Nervous System Development and Function	abnormal morphology	abnormal morphology of lumbar vertebra	0.000267		FAT4, HOXC10, PAX1, RARA, SOX11	5
Nervous System Development and Function	abnormal morphology	abnormal morphology of synapse	0.00296		APLP2, APOE, CACNA1D, CHAT, DOK7, MADD, SH3GL2	7
Nervous System Development and Function	abnormal morphology	abnormal morphology of external granule cell layer	0.0104		CCND2, CXCR4	2
Nervous System Development and Function	abnormal morphology	abnormal morphology of hippocampus	0.0172		APOE, AXL, CPLX2, CXCR4, EMX1, SLC2A8, SOCS7, SOX11	8
Nervous System Development and Function	abnormal morphology	abnormal morphology of neuromuscular synapse	0.0195		APLP2, CHAT, DOK7, MADD	4
Nervous System Development and Function	development	development of hypothalamus	0.0015		BAX, SIM2, SOX3	3
Nervous System Development and Function	development	development of diencephalon	0.00246		BAX, GRIN1, SIM2, SLIT2, SOX3	5
Nervous System Development and Function	development	development of cerebral cortex	0.012		APOE, BAX, BTG2, EMX1, FAT4, FOXG1, GRASP, GRIN1, TACC1, TACC2, WDR62	11
Nervous System Development and Function	development	development of central nervous system	0.0145	-0.775	AFF2, APLP2, APOE, AXL, BAX, BTG2, CCND2, CXCR4, DIO3, EFNA1, EMX1, FAT4, FOXG1, FZD6, GLI1, GRASP, GRIN1, IL1RAPL2, LLGL1, mir-34, MOG, NHLH1, RBPJ, RFX4, S100A9, SH3GL2, SIM2, SLIT2, SOX11, SOX3, TACC1, TACC2, TDG, TLX3, WDR62	35
Nervous System Development and Function	morphology	morphology of vertebrae	0.00187		DLL3, FAT4, HEXB, HOXC10, MDFI, mir-34, NPR2, PAX1, RARA, RIPPLY2, SIM2, SOX11	12
Nervous System Development and Function	morphology	morphology of nervous system	0.0195		AKAP13, APLP2, APOE, AXL, BAX, BTG2, CACNA1D, CCND2, CCR6, CD9, CHAT, CLCN6, CPLX2, CXCR4, DLL3, DOK7, DPYSL2, EIF4E2, EMX1, GLI1, GRIN1, HDAC6, HEXB, HHAT, KCNQ1, LLGL1, MADD, MAPK8IP2, MIB1, mir-34, MOG, PAK6, POU4F2, RARA, RPS6KB1, SDHD, SH3GL2, SIM2, SIRT1, SLC2A8, SNAP25, SOCS7, SOX11, SPTBN4, TLX3, UPP1, WNT5B	47
Nervous System Development and Function	establishment	establishment of neuromuscular synapse	0.00219		CHAT, F2R	2
Nervous System Development and Function	sensation	sensation	0.00367		APOE, ATP6V1B1, BAX, CACNA1D, CACNA1E, CLCN6, F2R, GRIN1, HEXB, IKBKE, IL13, KCNQ1, MARVELD2, OXT, P2RY2, POU4F2, SPTBN4, TAS1R3, TBL1X, TIMM8B, TMIE	21
Nervous System Development and Function	size	size of vertebrae	0.00589		mir-34, NPR2, SIM2	3
Nervous System Development and Function	response	response of chorda tympani	0.00704		GLP1R, TAS1R3	2
Nervous System Development and Function	response	response of glossopharyngeal nerve	0.00704		GLP1R, TAS1R3	2
Nervous System Development and Function	hearing	hearing	0.00879		ATP6V1B1, BAX, CACNA1D, HEXB, KCNQ1, MARVELD2, POU4F2, SPTBN4, TBL1X, TIMM8B, TMIE	11
Nervous System Development and Function	long-term potentiation	long-term potentiation of striatal neurons	0.0104		GRIN1, PPP1R1B	2
Nervous System Development and Function	morphogenesis	morphogenesis of cerebellar cortex	0.0104		GLI1, RFX4	2
Nervous System Development and Function	quantity	quantity of synapse	0.0121	-0.548	APLP2, APOE, BAX, CHAT, GRIN1, NPTX2	6
Nervous System Development and Function	quantity	quantity of granule cells	0.0142		CCND2, CXCR4, HSD17B1	3
Nervous System Development and Function	neurotransmission	neurotransmission	0.0125	0.91	APOE, BAIAP3, CACNA1E, CHAT, CNIH3, CPLX2, F2R, GRASP, GRIN1, HRH1, KCNAB1, KCNC4, KCNN1, KCNQ1, MAPK8IP2, OXT, RAPGEF4, RARA, SH3GL2, SLC32A1, SNAP25, SNAP29, SST, SV2C	24
Nervous System Development and Function	loss	loss of dendritic spines	0.0142		APOE, GRIN1, RPS6KB1	3
Nervous System Development and Function	excitatory postsynaptic potential	excitatory postsynaptic potential	0.0148		CPLX2, GRASP, GRIN1, MADD, MAPK8IP2, OXT, SH3GL2, SNAP25, SST	9
Nervous System Development and Function	outgrowth	outgrowth of neurites	0.0159	-3.03	APOE, BAX, CD9, DDR1, DPYSL2, EFNA1, FGF18, FGFR4, FOXG1, MIB1, mir-34, NEU4, P2RY2, PAK6, PDE4A, POU4F2, PRKCD, RAB33A, SET, SLIT2, SST, TBC1D24, ZFYVE27	23
Organ Morphology	abnormal morphology	abnormal morphology of lumbar vertebra	0.000267		FAT4, HOXC10, PAX1, RARA, SOX11	5
Organ Morphology	abnormal morphology	abnormal morphology of basilar membrane	0.00219		APOE, KCNQ1	2
Organ Morphology	abnormal morphology	abnormal morphology of gland	0.00338		APOE, CACNA1D, DDR1, ELOVL3, GLI1, ING2, INHBB, KCNQ1, LZTS2, MAPK8IP2, MUC2, MXI1, PDX1, PRKCD, RARA, RPS6KB1, SIRT1, SLIT2, SOCS7, SST	20
Organ Morphology	abnormal morphology	abnormal morphology of heart septum	0.00404		APOE, CCND2, CXCR4, EFNA1, FAT4, FKBP1B, GATA6	7
Organ Morphology	abnormal morphology	abnormal morphology of sparse hair	0.00441		APOE, C8orf44-SGK3/SGK3, ELOVL3, PDX1	4
Organ Morphology	abnormal morphology	abnormal morphology of lung	0.00546		APOE, CD9, CSF2RB, DOK7, ELN, FAT4, FGFR4, GATA6, GLI1, GRIN1, MMP14, RARA, SOX11	13
Organ Morphology	abnormal morphology	abnormal morphology of marginal zone of spleen	0.00759		LTA, NFKB2, SH3BP2, TREX1	4
Organ Morphology	abnormal morphology	abnormal morphology of heart	0.0079		ACADM, AKAP13, APOE, ARID3A, CCND2, CXCR4, EFNA1, ELN, F2R, FAT4, FKBP1B, FLRT2, GAA, GATA6, MIB1, MMP14, RARA, RBPJ, RPS6KB1, SIRT1, SOX11, TDG, TREX1	23
Organ Morphology	abnormal morphology	abnormal morphology of ventricular septum	0.00854		APOE, CCND2, CXCR4, EFNA1, FKBP1B, GATA6	6
Organ Morphology	abnormal morphology	abnormal morphology of semilunar valve	0.00964		EFNA1, ELN, RARA, SOX11	4
Organ Morphology	abnormal morphology	abnormal morphology of external granule cell layer	0.0104		CCND2, CXCR4	2
Organ Morphology	abnormal morphology	abnormal morphology of heart ventricle	0.0117		APOE, CCND2, CXCR4, EFNA1, ELN, F2R, FKBP1B, GAA, GATA6, RARA, SIRT1, TDG	12
Organ Morphology	abnormal morphology	abnormal morphology of T-cell zone	0.0143		CCR6, NFKB2	2
Organ Morphology	abnormal morphology	abnormal morphology of hippocampus	0.0172		APOE, AXL, CPLX2, CXCR4, EMX1, SLC2A8, SOCS7, SOX11	8
Organ Morphology	abnormal morphology	abnormal morphology of diaphragm	0.0178		CHAT, COL6A1, MMP14, SNAP25	4
Organ Morphology	abnormal morphology	abnormal morphology of aortic valve	0.0187		EFNA1, ELN, RARA	3
Organ Morphology	abnormal morphology	abnormal morphology of lactiferous duct	0.0187		DDR1, SLIT2	2
Organ Morphology	abnormal morphology	abnormal morphology of thin inner nuclear layer	0.0187		APOE, POU4F2	2
Organ Morphology	abnormal morphology	abnormal morphology of uterine horn	0.0187		LZTS2, NPR2	2
Organ Morphology	morphology	morphology of gland	0.000627		APOE, CACNA1D, CCND2, CGB3 (includes others), DDR1, DIO3, ELOVL3, GATA6, GLI1, ING2, INHBB, KCNQ1, LZTS2, MAPK8IP2, MMP14, MUC2, MXI1, NLRP3, PDX1, PRKCD, RARA, RPS6KB1, SIRT1, SLIT2, SOCS7, SST	26
Organ Morphology	morphology	morphology of vertebrae	0.00187		DLL3, FAT4, HEXB, HOXC10, MDFI, mir-34, NPR2, PAX1, RARA, RIPPLY2, SIM2, SOX11	12
Organ Morphology	morphology	morphology of semilunar valve	0.00399		APOE, EFNA1, ELN, RARA, SOX11	5
Organ Morphology	morphology	morphology of pulmonary alveolus	0.00419		APOE, CD9, CSF2RB, DOK7, ELN, FGFR4, GRIN1, IL13, MMP14, RARA	10
Organ Morphology	morphology	morphology of lung	0.00447		APOE, CD9, CSF2RB, DOK7, ELN, FAT4, FGFR4, GATA6, GLI1, GRIN1, IL13, MMP14, RARA, SOX11	14
Organ Morphology	morphology	morphology of aortic valve	0.00586		APOE, EFNA1, ELN, RARA	4
Organ Morphology	morphology	morphology of islets of Langerhans	0.00737		CACNA1D, CCND2, DIO3, MAPK8IP2, NLRP3, PDX1, PRKCD, RPS6KB1, SOCS7	9
Organ Morphology	morphology	morphology of cardiac valve	0.0121		APOE, EFNA1, ELN, RARA, SIRT1, SOX11	6
Organ Morphology	morphology	morphology of heart	0.014		ACADM, AKAP13, APOE, ARID3A, CABIN1, CCND2, CXCR4, DIO3, EFNA1, ELN, F2R, FAT4, FKBP1B, FLRT2, GAA, GATA6, GLP1R, KCNQ1, MIB1, MMP14, RARA, RBPJ, RPS6KB1, SIRT1, SOX11, TDG, TREX1	27
Organ Morphology	morphology	morphology of lymph node	0.0156		APOE, AXL, BAX, CCR6, F2R, LTA, NFKB2, PRKCD, TNFRSF11A, TREX1, ZAP70	11
Organ Morphology	morphology	morphology of rib	0.0176		DLL3, FLNB, HEXB, MDFI, RIPPLY2, SIM2	6
Organ Morphology	morphology	morphology of crypt	0.0187		IGF2BP1, MUC2	2
Organ Morphology	morphology	morphology of heart ventricle	0.02		APOE, CCND2, CXCR4, DIO3, EFNA1, ELN, F2R, FKBP1B, GAA, GATA6, GLP1R, RARA, SIRT1, TDG	14
Organ Morphology	size	size of islets of Langerhans	0.000805		CACNA1D, CCND2, DIO3, NLRP3, PDX1, RPS6KB1	6
Organ Morphology	size	size of endocrine gland	0.0032		CACNA1D, CCND2, CGB3 (includes others), DIO3, NLRP3, PDX1, RPS6KB1	7
Organ Morphology	size	size of vertebrae	0.00589		mir-34, NPR2, SIM2	3
Organ Morphology	size	size of secretory structure	0.0081		CACNA1D, CCND2, CGB3 (includes others), DIO3, MMP14, NLRP3, PDX1, RPS6KB1	8
Organ Morphology	morphogenesis	morphogenesis of pulmonary alveolus	0.0043		IL13, INHBB	2
Organ Morphology	morphogenesis	morphogenesis of cerebellar cortex	0.0104		GLI1, RFX4	2
Organ Morphology	lack	lack of marginal zone of spleen	0.0104		LTA, NFKB2	2
Organ Morphology	lack	lack of lymph node	0.0212		LTA, NFKB2, TNFRSF11A	3
Organ Morphology	quantity	quantity of granule cells	0.0142		CCND2, CXCR4, HSD17B1	3
Organ Morphology	quantity	quantity of follicular dendritic cells	0.0187		LTA, NFKB2	2
Organ Morphology	length	length of long bones	0.0181		FLNB, HEXB, IFITM5, MMP14, NFKB2	5
Organismal Development	abnormal morphology	abnormal morphology of lumbar vertebra	0.000267		FAT4, HOXC10, PAX1, RARA, SOX11	5
Organismal Development	abnormal morphology	abnormal morphology of germinal center	0.00193		C4A/C4B, CCR6, CD37, IL21R, LTA, NFKB2, PRKCD	7
Organismal Development	abnormal morphology	abnormal morphology of basilar membrane	0.00219		APOE, KCNQ1	2
Organismal Development	abnormal morphology	abnormal morphology of heart septum	0.00404		APOE, CCND2, CXCR4, EFNA1, FAT4, FKBP1B, GATA6	7
Organismal Development	abnormal morphology	abnormal morphology of body cavity	0.00424		ACADM, AKAP13, AMPD2, APOE, ARID3A, AXL, BAX, C4A/C4B, CACNA1D, CCNB2, CCND2, CCR6, CD3E, CD9, CSF2RB, CTHRC1, CXCR4, DDR1, DOK7, EFNA1, ELN, F2R, FAT4, FGFR4, FKBP1B, FLRT2, GAA, GATA6, GLI1, GRIN1, HEXB, ING2, KCNQ1, LTA, LZTS2, MAPK8IP2, MIB1, MMP14, MTHFD2, MUC2, MXI1, NFKB2, NKD1, NPR2, PDX1, PRKCD, RAD21L1, RARA, RBM38, RBPJ, RPS6KB1, SCP2, SH3BP2, SIM2, SIRT1, SOCS7, SOX11, SOX3, SST, TDG,…	64
Organismal Development	abnormal morphology	abnormal morphology of lung	0.00546		APOE, CD9, CSF2RB, DOK7, ELN, FAT4, FGFR4, GATA6, GLI1, GRIN1, MMP14, RARA, SOX11	13
Organismal Development	abnormal morphology	abnormal morphology of marginal zone of spleen	0.00759		LTA, NFKB2, SH3BP2, TREX1	4
Organismal Development	abnormal morphology	abnormal morphology of heart	0.0079		ACADM, AKAP13, APOE, ARID3A, CCND2, CXCR4, EFNA1, ELN, F2R, FAT4, FKBP1B, FLRT2, GAA, GATA6, MIB1, MMP14, RARA, RBPJ, RPS6KB1, SIRT1, SOX11, TDG, TREX1	23
Organismal Development	abnormal morphology	abnormal morphology of ventricular septum	0.00854		APOE, CCND2, CXCR4, EFNA1, FKBP1B, GATA6	6
Organismal Development	abnormal morphology	abnormal morphology of thoracic cavity	0.00875		ACADM, AKAP13, APOE, ARID3A, CCNB2, CCND2, CD3E, CD9, CSF2RB, CXCR4, DOK7, EFNA1, ELN, F2R, FAT4, FGFR4, FKBP1B, FLRT2, GAA, GATA6, GLI1, GRIN1, LTA, MIB1, MMP14, NFKB2, RARA, RBPJ, RPS6KB1, SIRT1, SOX11, TDG, TREX1	33
Organismal Development	abnormal morphology	abnormal morphology of semilunar valve	0.00964		EFNA1, ELN, RARA, SOX11	4
Organismal Development	abnormal morphology	abnormal morphology of external granule cell layer	0.0104		CCND2, CXCR4	2
Organismal Development	abnormal morphology	abnormal morphology of heart ventricle	0.0117		APOE, CCND2, CXCR4, EFNA1, ELN, F2R, FKBP1B, GAA, GATA6, RARA, SIRT1, TDG	12
Organismal Development	abnormal morphology	abnormal morphology of cranium	0.0132		DDR1, FLNB, HEXB, IFITM5, KCNQ1, MMP14, NPR2, RARA, SOCS7, SOX11	10
Organismal Development	abnormal morphology	abnormal morphology of hippocampus	0.0172		APOE, AXL, CPLX2, CXCR4, EMX1, SLC2A8, SOCS7, SOX11	8
Organismal Development	abnormal morphology	abnormal morphology of aortic valve	0.0187		EFNA1, ELN, RARA	3
Organismal Development	abnormal morphology	abnormal morphology of lactiferous duct	0.0187		DDR1, SLIT2	2
Organismal Development	abnormal morphology	abnormal morphology of thin inner nuclear layer	0.0187		APOE, POU4F2	2
Organismal Development	abnormal morphology	abnormal morphology of uterine horn	0.0187		LZTS2, NPR2	2
Organismal Development	abnormal morphology	abnormal morphology of abdomen	0.0212		AKAP13, AMPD2, APOE, AXL, BAX, C4A/C4B, CACNA1D, CCR6, CTHRC1, DDR1, F2R, FAT4, GATA6, HEXB, HOXC10, IFITM5, ING2, KCNQ1, LTA, LZTS2, MAPK8IP2, MMP14, MTHFD2, MUC2, MXI1, NFKB2, NKD1, NPR2, PAX1, PDX1, PRKCD, RAD21L1, RARA, RBM38, RPS6KB1, SCP2, SH3BP2, SIRT1, SOCS7, SOX11, SOX3, SST, TNFRSF11A, TREX1, VPREB1, ZAP70	46
Organismal Development	vasodilation	vasodilation of pulmonary artery	0.000744		ADORA2B, ELN	2
Organismal Development	size	size of islets of Langerhans	0.000805		CACNA1D, CCND2, DIO3, NLRP3, PDX1, RPS6KB1	6
Organismal Development	size	size of vertebrae	0.00589		mir-34, NPR2, SIM2	3
Organismal Development	morphology	morphology of body cavity	0.000934		ACADM, AKAP13, AMH, AMPD2, APOE, ARID3A, AXL, BAX, C4A/C4B, CABIN1, CACNA1D, CCNB2, CCND2, CCR6, CD3E, CD9, CEL, CGB3 (includes others), CSF2RB, CTHRC1, CXCR4, DDR1, DIO3, DOK7, EFNA1, ELN, F2R, FABP6, FAT4, FGF18, FGFR4, FKBP1B, FLRT2, FOXN1, GAA, GATA6, GLI1, GLP1R, GRIN1, HEXB, IGF2BP1, IL13, ING2, KCNQ1, LTA, LZTS2, MAPK8IP2, MIB1, MMP14, MTHFD2, MUC2, MXI1, NFKB2, NKD1, NLRP3, NPR2, PDX1, PR…	77
Organismal Development	morphology	morphology of vertebrae	0.00187		DLL3, FAT4, HEXB, HOXC10, MDFI, mir-34, NPR2, PAX1, RARA, RIPPLY2, SIM2, SOX11	12
Organismal Development	morphology	morphology of germinal center	0.00259		C4A/C4B, CCR6, CD37, IL21R, LTA, NFKB2, PRKCD, TNFRSF11A	8
Organismal Development	morphology	morphology of semilunar valve	0.00399		APOE, EFNA1, ELN, RARA, SOX11	5
Organismal Development	morphology	morphology of pulmonary alveolus	0.00419		APOE, CD9, CSF2RB, DOK7, ELN, FGFR4, GRIN1, IL13, MMP14, RARA	10
Organismal Development	morphology	morphology of lung	0.00447		APOE, CD9, CSF2RB, DOK7, ELN, FAT4, FGFR4, GATA6, GLI1, GRIN1, IL13, MMP14, RARA, SOX11	14
Organismal Development	morphology	morphology of aortic valve	0.00586		APOE, EFNA1, ELN, RARA	4
Organismal Development	morphology	morphology of islets of Langerhans	0.00737		CACNA1D, CCND2, DIO3, MAPK8IP2, NLRP3, PDX1, PRKCD, RPS6KB1, SOCS7	9
Organismal Development	morphology	morphology of cardiac valve	0.0121		APOE, EFNA1, ELN, RARA, SIRT1, SOX11	6
Organismal Development	morphology	morphology of heart	0.014		ACADM, AKAP13, APOE, ARID3A, CABIN1, CCND2, CXCR4, DIO3, EFNA1, ELN, F2R, FAT4, FKBP1B, FLRT2, GAA, GATA6, GLP1R, KCNQ1, MIB1, MMP14, RARA, RBPJ, RPS6KB1, SIRT1, SOX11, TDG, TREX1	27
Organismal Development	morphology	morphology of rib	0.0176		DLL3, FLNB, HEXB, MDFI, RIPPLY2, SIM2	6
Organismal Development	morphology	morphology of crypt	0.0187		IGF2BP1, MUC2	2
Organismal Development	morphology	morphology of heart ventricle	0.02		APOE, CCND2, CXCR4, DIO3, EFNA1, ELN, F2R, FKBP1B, GAA, GATA6, GLP1R, RARA, SIRT1, TDG	14
Organismal Development	myelopoiesis	myelopoiesis of bone marrow cells	0.00102		AXL, IL3, RARA	3
Organismal Development	development	development of body trunk	0.00126	-0.084	ACADM, AKAP13, AMH, APOE, BAX, CACNA1D, CCNB2, CCND2, CCR6, CD3E, CD9, CGB3 (includes others), CIC, CSF2RB, CXCR4, DDR1, DLL3, DMRT1, DOK7, EFNA1, ELN, FAT4, FGF18, FGFR4, FKBP1B, FLRT2, FOXN1, GAA, GATA6, GIPR, GJA4, GLI1, GRIN1, HDAC6, HOXC10, HOXC5, IGF2BP1, IL13, IL3, INHBB, LTA, LZTS2, MIB1, mir-34, MMP14, MPST, MYO18B, NFKB2, OBSCN, OXT, PAX1, PDX1, RANBP1, RARA, RBPJ, RFX4, SIM2, SIRT1, SL…	68
Organismal Development	development	development of hypothalamus	0.0015		BAX, SIM2, SOX3	3
Organismal Development	development	development of diencephalon	0.00246		BAX, GRIN1, SIM2, SLIT2, SOX3	5
Organismal Development	development	endothelial cell development	0.00354	-0.255	APOE, AXL, BPI, CD9, CXCL2, EFNA1, EGFL7, F2R, GATA6, HRH1, IL13, mir-34, MMP14, OXT, PRKCD, S100A9, SAA1, SEPT9, SIRT1, SST, TNFRSF6B, WTAP, ZNF580	23
Organismal Development	development	development of stylopod	0.0087		GLI1, HOXC10, HOXC5	3
Organismal Development	development	development of cerebral cortex	0.012		APOE, BAX, BTG2, EMX1, FAT4, FOXG1, GRASP, GRIN1, TACC1, TACC2, WDR62	11
Organismal Development	development	arrest in development of pro-T lymphocytes	0.0143		CXCR4, mir-34	2
Organismal Development	development	development of multicellular organism	0.0154		CCL17, GCNT2, IFITM5, PAEP, PCOLCE, POMT1, PRELID1, TNFRSF11A, ZNF74	9
Organismal Development	development	development of lymph follicle	0.0195		CCR6, LTA, MIB1, MOG	4
Organismal Development	development	development of reproductive system	0.0206	0.113	ALKBH5, AMH, AXL, BAX, CCND2, CGB3 (includes others), CXCR4, DDR1, DMRT1, F2R, GATA6, GJA4, GLI1, HEXB, HSP90AB1, ING2, INHBB, mir-34, MMP14, NFKB2, NLRP14, NPR2, OXT, PHLDA2, PIWIL4, PRSS21, RAD21L1, RANBP1, RARA, RBPJ, RPS6KB1, SIM2, SIRT1, SLIT2, SOX3, THRSP, TMSB10/TMSB4X, TNFRSF11A, TOE1	39
Organismal Development	development	development of zeugopod	0.0212		GLI1, HOXC5, ITGBL1	3
Organismal Development	formation	formation of lymphoid tissue	0.00215	0.038	BAX, C4A/C4B, CCNB2, CCR6, CD37, CD3E, CD9, CXCR4, FOXN1, IL21R, IL3, LTA, MIB1, mir-34, MOG, NFKB2, PAX1, PRKCD, RARA, SPNS2, TMEM204, TNFRSF11A, ZAP70	23
Organismal Development	formation	formation of lymphoid organ	0.00278	-0.958	BAX, C4A/C4B, CCNB2, CCR6, CD37, CD3E, CXCR4, FOXN1, IL21R, IL3, LTA, mir-34, NFKB2, PAX1, PRKCD, RARA, SPNS2, TNFRSF11A, ZAP70	19
Organismal Development	formation	formation of limb bone	0.00441		GLI1, HOXC10, HOXC5, ITGBL1	4
Organismal Development	formation	formation of lymph node	0.00537		C4A/C4B, CCR6, CD37, IL21R, LTA, NFKB2, PRKCD, SPNS2, TNFRSF11A	9
Organismal Development	formation	formation of mullerian duct	0.00704		AMH, RARA	2
Organismal Development	formation	formation of lung	0.0136	-0.927	APOE, CD9, CIC, CSF2RB, DOK7, ELN, FAT4, FGF18, FGFR4, GATA6, GLI1, GRIN1, IL13, INHBB, MMP14, RARA, SIM2, SOX11	18
Organismal Development	area	area of abdominal aorta	0.00219		APOE, LTB4R	2
Organismal Development	area	area of neointima	0.0043		APOE, DDR1	2
Organismal Development	area	area of blood vessel	0.00472		APOE, DDR1, LTB4R	3
Organismal Development	morphogenesis	morphogenesis of pulmonary alveolus	0.0043		IL13, INHBB	2
Organismal Development	morphogenesis	morphogenesis of cerebellar cortex	0.0104		GLI1, RFX4	2
Organismal Development	vasculogenesis	vasculogenesis	0.00652	-1.165	APOE, AXL, BPI, CCR6, CD3E, CD9, CSF2RB, CXCL2, CXCR4, DDR1, EFNA1, EGFL7, ELN, F2R, FOXN1, GATA6, GLI1, HRH1, IL13, IL19, IL24, IL3, LTB4R, MGAT5, MIB1, mir-34, MMP14, MYO18B, OXT, PRKCD, RARA, RBPJ, S100A9, SAA1, SEPT9, SIRT1, SLIT2, SST, TDG, TNFRSF6B, WTAP, ZNF580	42
Organismal Development	proliferation	proliferation of endothelial cells	0.00966	-0.739	APOE, AXL, BPI, EFNA1, EGFL7, F2R, GATA6, HRH1, mir-34, OXT, PRKCD, S100A9, SAA1, SEPT9, SIRT1, SST, TNFRSF6B, WTAP, ZNF580	19
Organismal Development	lack	lack of marginal zone of spleen	0.0104		LTA, NFKB2	2
Organismal Development	differentiation	differentiation of artery	0.0143		CXCR4, MIB1	2
Organismal Development	lean body mass	lean body mass	0.0145	-0.447	APOE, CEL, GIPR, GLP1R, MC5R, SCP2, SLC25A25	7
Organismal Development	growth	growth of organism	0.0149	-2.279	APOE, BAX, BPI, C8orf44-SGK3/SGK3, CBR1, CXCL2, F2R, FGF18, FGFR4, FOXG1, GLI1, GRIN1, HSP90AB1, IGF2BP1, IL13, IL3, INHBB, KLHL40, LLGL1, LTA, LZTS2, MDFI, MEST, MID1IP1, mir-34, MXI1, NDUFS6, NOL7, OSBPL2, POLR2H, POMT1, PRKCD, RANBP1, RARA, RPS6KB1, SDHD, SH3GL2, SLC25A25, SLC32A1, SOX11, TAF10, TDG, TFDP1, TIMM8A	44
Organismal Development	growth	growth of yeast	0.0207	-1.777	BAX, HSP90AB1, OSBPL2, POLR2H, RANBP1, SH3GL2, TIMM8A	7
Organismal Development	somitogenesis	somitogenesis	0.0195		DLL3, MIB1, PAX1, RBPJ, RIPPLY2	5
Skeletal and Muscular System Development and Function	abnormal morphology	abnormal morphology of lumbar vertebra	0.000267		FAT4, HOXC10, PAX1, RARA, SOX11	5
Skeletal and Muscular System Development and Function	abnormal morphology	abnormal morphology of muscle	0.00104		ACADM, AKAP13, APOE, ARID3A, BAX, CHAT, COL6A1, CXCR4, ELN, GAA, GATA6, MMP14, PCOLCE, PDX1, RAPGEF4, RBPJ, RPS6KB1, SNAP25, SOX11, TDG, TREX1, TRIM72	22
Skeletal and Muscular System Development and Function	abnormal morphology	abnormal morphology of joint	0.00296		FLNB, HOXC10, HOXC5, MMP14, PAX1, SOCS7, SOX11	7
Skeletal and Muscular System Development and Function	abnormal morphology	abnormal morphology of axial skeleton	0.00982		DLL3, FAT4, FLNB, HEXB, HOXC10, HOXC5, IFITM5, MDFI, MMP14, PAX1, RARA, RIPPLY2, SOX11	13
Skeletal and Muscular System Development and Function	abnormal morphology	abnormal morphology of cranium	0.0132		DDR1, FLNB, HEXB, IFITM5, KCNQ1, MMP14, NPR2, RARA, SOCS7, SOX11	10
Skeletal and Muscular System Development and Function	abnormal morphology	abnormal morphology of bone	0.0136		APOE, DDR1, DLL3, ELN, FAT4, FLNB, HEXB, HOXC10, HOXC5, IFITM5, KCNQ1, LLGL1, MDFI, MMP14, NFKB2, NPR2, PAX1, PCOLCE, PTPRE, RARA, RIPPLY2, SIM2, SOCS7, SOX11, TNFRSF11A	25
Skeletal and Muscular System Development and Function	abnormal morphology	abnormal morphology of vascular smooth muscle	0.0147		APOE, CXCR4, ELN, GATA6	4
Skeletal and Muscular System Development and Function	abnormal morphology	abnormal morphology of diaphragm	0.0178		CHAT, COL6A1, MMP14, SNAP25	4
Skeletal and Muscular System Development and Function	morphology	morphology of axial skeleton	0.00154		DLL3, FAT4, FLNB, HEXB, HOXC10, HOXC5, IFITM5, MDFI, mir-34, MMP14, NPR2, PAX1, RARA, RIPPLY2, SIM2, SOX11	16
Skeletal and Muscular System Development and Function	morphology	morphology of vertebrae	0.00187		DLL3, FAT4, HEXB, HOXC10, MDFI, mir-34, NPR2, PAX1, RARA, RIPPLY2, SIM2, SOX11	12
Skeletal and Muscular System Development and Function	morphology	morphology of bone	0.00508		APOE, CGB3 (includes others), CTHRC1, DDR1, DLL3, ELN, FAT4, FGF18, FLNB, HEXB, HOXC10, HOXC5, IFITM5, KCNQ1, LLGL1, MDFI, mir-34, MMP14, NFKB2, NLRP3, NPR2, PAX1, PCOLCE, PHLPP1, PTPRE, RARA, RIPPLY2, SIM2, SIRT1, SOCS7, SOX11, TAS1R3, TNFRSF11A	33
Skeletal and Muscular System Development and Function	morphology	morphology of skeleton	0.00847		DLL3, FAT4, FLNB, HEXB, HOXC10, HOXC5, IFITM5, MDFI, mir-34, MMP14, NPR2, PAX1, PCOLCE, PHLPP1, PTPRE, RARA, RIPPLY2, SIM2, SOX11	19
Skeletal and Muscular System Development and Function	morphology	morphology of rib	0.0176		DLL3, FLNB, HEXB, MDFI, RIPPLY2, SIM2	6
Skeletal and Muscular System Development and Function	morphology	morphology of muscle	0.019		ACADM, AKAP13, APOE, ARID3A, BAX, CHAT, COL6A1, CXCR4, ELN, GAA, GATA6, INHBB, KLHL40, MMP14, PCOLCE, PDX1, RAPGEF4, RBPJ, RPS6KB1, SNAP25, SOX11, TDG, TREX1, TRIM72	24
Skeletal and Muscular System Development and Function	length	length of skeleton	0.00399		mir-34, MMP14, NPR2, PHLPP1, SIM2	5
Skeletal and Muscular System Development and Function	length	length of long bones	0.0181		FLNB, HEXB, IFITM5, MMP14, NFKB2	5
Skeletal and Muscular System Development and Function	transmigration	transmigration of smooth muscle cells	0.0043		APOE, ELN	2
Skeletal and Muscular System Development and Function	formation	formation of limb bone	0.00441		GLI1, HOXC10, HOXC5, ITGBL1	4
Skeletal and Muscular System Development and Function	size	size of skeleton	0.00551		mir-34, MMP14, NPR2, PHLPP1, SIM2	5
Skeletal and Muscular System Development and Function	size	size of vertebrae	0.00589		mir-34, NPR2, SIM2	3
Skeletal and Muscular System Development and Function	quantity	quantity of bone	0.00865	-0.02	APOE, CD9, CGB3 (includes others), CTHRC1, DLL3, F2R, GLP1R, HOXC10, HOXC5, MDFI, MMP14, NFKB2, PAX1, PCOLCE, PTPRE, TNFRSF11A	16
Skeletal and Muscular System Development and Function	development	development of stylopod	0.0087		GLI1, HOXC10, HOXC5	3
Skeletal and Muscular System Development and Function	development	development of zeugopod	0.0212		GLI1, HOXC5, ITGBL1	3
Skeletal and Muscular System Development and Function	membranous ossification	membranous ossification	0.0087		FGF18, FLNB, MMP14	3
Skeletal and Muscular System Development and Function	cell spreading	cell spreading of vascular smooth muscle cells	0.0104		EFNA1, IL19	2
Skeletal and Muscular System Development and Function	cell viability	cell viability of cardiomyocytes	0.0108		CXCR4, GLP1R, HSPB6, SST	4
Skeletal and Muscular System Development and Function	osteoclastogenesis	osteoclastogenesis	0.0123	-0.562	CD9, IL13, IL3, ITGBL1, NFKB2, RARA, RBPJ, TNFRSF11A	8
Skeletal and Muscular System Development and Function	osteoclastogenesis	osteoclastogenesis of bone marrow-derived macrophages	0.0212		RARA, RBPJ, TNFRSF11A	3
Skeletal and Muscular System Development and Function	chemotaxis	chemotaxis of vascular smooth muscle cells	0.0187		IL19, SLIT2	2
Tissue Development	abnormal morphology	abnormal morphology of lumbar vertebra	0.000267		FAT4, HOXC10, PAX1, RARA, SOX11	5
Tissue Development	abnormal morphology	abnormal morphology of germinal center	0.00193		C4A/C4B, CCR6, CD37, IL21R, LTA, NFKB2, PRKCD	7
Tissue Development	abnormal morphology	abnormal morphology of lung	0.00546		APOE, CD9, CSF2RB, DOK7, ELN, FAT4, FGFR4, GATA6, GLI1, GRIN1, MMP14, RARA, SOX11	13
Tissue Development	abnormal morphology	abnormal morphology of ventricular septum	0.00854		APOE, CCND2, CXCR4, EFNA1, FKBP1B, GATA6	6
Tissue Development	abnormal morphology	abnormal morphology of cranium	0.0132		DDR1, FLNB, HEXB, IFITM5, KCNQ1, MMP14, NPR2, RARA, SOCS7, SOX11	10
Tissue Development	abnormal morphology	abnormal morphology of bone	0.0136		APOE, DDR1, DLL3, ELN, FAT4, FLNB, HEXB, HOXC10, HOXC5, IFITM5, KCNQ1, LLGL1, MDFI, MMP14, NFKB2, NPR2, PAX1, PCOLCE, PTPRE, RARA, RIPPLY2, SIM2, SOCS7, SOX11, TNFRSF11A	25
Tissue Development	abnormal morphology	abnormal morphology of lactiferous duct	0.0187		DDR1, SLIT2	2
Tissue Development	abnormal morphology	abnormal morphology of thin inner nuclear layer	0.0187		APOE, POU4F2	2
Tissue Development	development	development of epithelial tissue	0.000311	-0.707	APOE, AXL, BPI, CD3E, CD9, CXCL2, CXCR4, DMRT1, EFNA1, EGFL7, ELN, F2R, FLNB, FOXG1, GATA6, HRH1, IL13, INHBB, MIB1, mir-34, MMP14, MUC2, OXT, PDX1, PRKCD, S100A9, SAA1, SEPT9, SIRT1, SLIT2, SST, TGFB1I1, TNFRSF6B, WTAP, ZNF580	35
Tissue Development	development	development of myeloid cells	0.000866	-0.137	AKAP13, CCL17, CD9, CSF2RA, CSF2RB, CXCR4, IL13, IL3, NFKB2, RARA, RBPJ, TNFRSF11A	12
Tissue Development	development	development of hypothalamus	0.0015		BAX, SIM2, SOX3	3
Tissue Development	development	development of macrophages	0.00165	0.269	AKAP13, CCL17, CD9, IL3, NFKB2, RARA, RBPJ, TNFRSF11A	8
Tissue Development	development	development of antigen presenting cells	0.00168	-0.112	AKAP13, CCL17, CD9, IL13, IL3, LTA, NFKB2, RARA, RBPJ, TNFRSF11A	10
Tissue Development	development	development of phagocytes	0.00226	-0.112	AKAP13, CCL17, CD9, CSF2RB, IL13, IL3, LTA, NFKB2, RARA, RBPJ, TNFRSF11A	11
Tissue Development	development	development of diencephalon	0.00246		BAX, GRIN1, SIM2, SLIT2, SOX3	5
Tissue Development	development	endothelial cell development	0.00354	-0.255	APOE, AXL, BPI, CD9, CXCL2, EFNA1, EGFL7, F2R, GATA6, HRH1, IL13, mir-34, MMP14, OXT, PRKCD, S100A9, SAA1, SEPT9, SIRT1, SST, TNFRSF6B, WTAP, ZNF580	23
Tissue Development	development	development of bone marrow-derived macrophages	0.00669	0.339	AKAP13, RARA, RBPJ, TNFRSF11A	4
Tissue Development	development	development of cerebral cortex	0.012		APOE, BAX, BTG2, EMX1, FAT4, FOXG1, GRASP, GRIN1, TACC1, TACC2, WDR62	11
Tissue Development	development	arrest in development of pro-T lymphocytes	0.0143		CXCR4, mir-34	2
Tissue Development	development	development of eosinophils	0.0187		CSF2RA, IL13	2
Tissue Development	development	development of lymph follicle	0.0195		CCR6, LTA, MIB1, MOG	4
Tissue Development	growth	growth of epithelial tissue	0.000867	-1.424	APOE, AXL, BAX, BPI, C8orf44-SGK3/SGK3, CCND2, CD9, CSF2RB, CXCR4, EFNA1, EGFL7, F2R, FGF18, FOXN1, GATA6, GLI1, HDAC6, HRH1, IL24, INHBB, LTA, LTB4R, mir-34, MMP14, OXT, PRKCD, RARA, RBPJ, RPS6KB1, S100A9, SAA1, SEPT9, SIM2, SIRT1, SOX11, SPINT2, SST, TMC8, TNFRSF6B, WFDC1, WTAP, ZNF580	42
Tissue Development	growth	growth of lymphoid organ	0.00614	-0.051	AXL, CD3E, CXCR4, IL13, IL3, LTB4R, MOG, RBM38, SETBP1, SST, TNFRSF11A, ZAP70	12
Tissue Development	growth	growth of spleen	0.0109	-0.964	CD3E, IL13, IL3, MOG, RBM38, SETBP1, SST	7
Tissue Development	growth	growth of lymph node	0.0163		CXCR4, LTB4R, TNFRSF11A	3
Tissue Development	myelopoiesis	myelopoiesis of bone marrow cells	0.00102		AXL, IL3, RARA	3
Tissue Development	myelopoiesis	myelopoiesis of bone marrow	0.00378		AXL, IL3, RARA, RBM38	4
Tissue Development	accumulation	accumulation of leukocytes	0.00187	-0.97	APOC3, APOE, C4A/C4B, CCL17, CXCL2, CXCR4, DDR1, F2R, IL13, IL21R, IL3, LTA, MIB1, MOG, P2RY2, RARA, RBPJ, S100A9, SH3BP2	19
Tissue Development	accumulation	accumulation of myeloid cells	0.00447	-0.505	APOC3, APOE, CCL17, CXCL2, DDR1, F2R, IL13, IL3, MIB1, MOG, P2RY2, RARA, S100A9	13
Tissue Development	accumulation	accumulation of monocyte-derived macrophages	0.00704		APOE, MOG	2
Tissue Development	accumulation	accumulation of macrophages	0.00757	0.129	APOC3, APOE, DDR1, F2R, IL3, MOG, S100A9	7
Tissue Development	accumulation	accumulation of mononuclear leukocytes	0.016	-0.745	APOE, C4A/C4B, CCL17, CXCL2, CXCR4, IL21R, LTA, MOG, RBPJ, SH3BP2	10
Tissue Development	morphology	morphology of vertebrae	0.00187		DLL3, FAT4, HEXB, HOXC10, MDFI, mir-34, NPR2, PAX1, RARA, RIPPLY2, SIM2, SOX11	12
Tissue Development	morphology	morphology of germinal center	0.00259		C4A/C4B, CCR6, CD37, IL21R, LTA, NFKB2, PRKCD, TNFRSF11A	8
Tissue Development	morphology	morphology of pulmonary alveolus	0.00419		APOE, CD9, CSF2RB, DOK7, ELN, FGFR4, GRIN1, IL13, MMP14, RARA	10
Tissue Development	morphology	morphology of lung	0.00447		APOE, CD9, CSF2RB, DOK7, ELN, FAT4, FGFR4, GATA6, GLI1, GRIN1, IL13, MMP14, RARA, SOX11	14
Tissue Development	morphology	morphology of bone	0.00508		APOE, CGB3 (includes others), CTHRC1, DDR1, DLL3, ELN, FAT4, FGF18, FLNB, HEXB, HOXC10, HOXC5, IFITM5, KCNQ1, LLGL1, MDFI, mir-34, MMP14, NFKB2, NLRP3, NPR2, PAX1, PCOLCE, PHLPP1, PTPRE, RARA, RIPPLY2, SIM2, SIRT1, SOCS7, SOX11, TAS1R3, TNFRSF11A	33
Tissue Development	morphology	morphology of rib	0.0176		DLL3, FLNB, HEXB, MDFI, RIPPLY2, SIM2	6
Tissue Development	formation	formation of lymphoid tissue	0.00215	0.038	BAX, C4A/C4B, CCNB2, CCR6, CD37, CD3E, CD9, CXCR4, FOXN1, IL21R, IL3, LTA, MIB1, mir-34, MOG, NFKB2, PAX1, PRKCD, RARA, SPNS2, TMEM204, TNFRSF11A, ZAP70	23
Tissue Development	formation	formation of lymphoid organ	0.00278	-0.958	BAX, C4A/C4B, CCNB2, CCR6, CD37, CD3E, CXCR4, FOXN1, IL21R, IL3, LTA, mir-34, NFKB2, PAX1, PRKCD, RARA, SPNS2, TNFRSF11A, ZAP70	19
Tissue Development	formation	formation of limb bone	0.00441		GLI1, HOXC10, HOXC5, ITGBL1	4
Tissue Development	formation	formation of lymph node	0.00537		C4A/C4B, CCR6, CD37, IL21R, LTA, NFKB2, PRKCD, SPNS2, TNFRSF11A	9
Tissue Development	formation	formation of mullerian duct	0.00704		AMH, RARA	2
Tissue Development	formation	formation of lung	0.0136	-0.927	APOE, CD9, CIC, CSF2RB, DOK7, ELN, FAT4, FGF18, FGFR4, GATA6, GLI1, GRIN1, IL13, INHBB, MMP14, RARA, SIM2, SOX11	18
Tissue Development	establishment	establishment of neuromuscular synapse	0.00219		CHAT, F2R	2
Tissue Development	morphogenesis	morphogenesis of pulmonary alveolus	0.0043		IL13, INHBB	2
Tissue Development	morphogenesis	morphogenesis of cerebellar cortex	0.0104		GLI1, RFX4	2
Tissue Development	size	size of vertebrae	0.00589		mir-34, NPR2, SIM2	3
Tissue Development	proliferation	proliferation of endothelial cells	0.00966	-0.739	APOE, AXL, BPI, EFNA1, EGFL7, F2R, GATA6, HRH1, mir-34, OXT, PRKCD, S100A9, SAA1, SEPT9, SIRT1, SST, TNFRSF6B, WTAP, ZNF580	19
Tissue Development	proliferation	proliferation of epithelial cells	0.0118	-1.338	BAX, C8orf44-SGK3/SGK3, CCND2, CD9, CSF2RB, CXCR4, EFNA1, FGF18, FOXN1, GLI1, HDAC6, IL24, INHBB, LTA, LTB4R, mir-34, MMP14, OXT, PRKCD, RARA, RBPJ, RPS6KB1, SIM2, SOX11, SPINT2, SST, TMC8, WFDC1	28
Tissue Development	regeneration	regeneration of lymphoid tissue	0.0104		FOXN1, LTA	2
Tissue Development	generation	generation of cells	0.013	-1.562	ADORA2B, AKAP13, ALKBH5, AMH, APOE, AVPR2, AXL, BATF, BAX, BPI, BTG2, CACNA1D, CCL17, CD3E, CD9, CGB3 (includes others), CHAT, CSF2RA, CSF2RB, CXCL2, CXCR4, DDR1, DMRT1, DOK7, DPYSL2, EFNA1, EGFL7, F2R, FGF18, FLNB, FLRT2, FOXG1, FOXN1, GATA6, GJA4, GLI1, GRASP, GRIN1, GRK1, HDAC6, HEXB, HRH1, IL13, IL21R, IL3, ING2, INHBB, LLGL1, LTA, MAPK8IP2, METRN, MIB1, mir-34, MMP14, MOG, MUC2, MYO18B, NEU4…	99
Tissue Development	loss	loss of dendritic spines	0.0142		APOE, GRIN1, RPS6KB1	3
Tissue Development	expansion	expansion of spleen	0.0143		CD3E, RBM38	2
Tissue Development	expansion	expansion of lymphoid organ	0.0147		CD3E, CXCR4, RBM38, ZAP70	4
Tissue Development	outgrowth	outgrowth of neurites	0.0159	-3.03	APOE, BAX, CD9, DDR1, DPYSL2, EFNA1, FGF18, FGFR4, FOXG1, MIB1, mir-34, NEU4, P2RY2, PAK6, PDE4A, POU4F2, PRKCD, RAB33A, SET, SLIT2, SST, TBC1D24, ZFYVE27	23
Tissue Development	length	length of long bones	0.0181		FLNB, HEXB, IFITM5, MMP14, NFKB2	5
Tissue Development	differentiation	differentiation of fibrocytes	0.0187		F2R, SLIT2	2
Tissue Development	osteoclastogenesis	osteoclastogenesis of bone marrow-derived macrophages	0.0212		RARA, RBPJ, TNFRSF11A	3
Cell-To-Cell Signaling and Interaction	recruitment	recruitment of eosinophils	0.000502	1.16	ADORA2B, CCR6, CSF2RB, IL13, IL21R, LTB4R, TPSAB1/TPSB2	7
Cell-To-Cell Signaling and Interaction	recruitment	recruitment of leukocytes	0.000905	1.634	ADAMTS13, ADORA2B, AOC3, APOE, C4A/C4B, CCL17, CCR6, CSF2RB, CXCL2, CXCR4, GLI1, IL13, IL21R, LAMTOR2, LSP1, LTA, LTB4R, MGAT5, MOG, NLRP3, P2RY2, SLIT2, TPSAB1/TPSB2	23
Cell-To-Cell Signaling and Interaction	recruitment	recruitment of myeloid cells	0.0015	1.524	ADORA2B, AOC3, APOE, CCR6, CSF2RB, CXCL2, GLI1, IL13, IL21R, LSP1, LTB4R, MGAT5, MOG, NLRP3, P2RY2, SLIT2, TPSAB1/TPSB2	17
Cell-To-Cell Signaling and Interaction	recruitment	recruitment of cells	0.00164	1.663	ADAMTS13, ADORA2B, AOC3, APOE, C4A/C4B, CCL17, CCR6, CSF2RB, CXCL2, CXCR4, GLI1, HRH1, IL13, IL21R, LAMTOR2, LSP1, LTA, LTB4R, MGAT5, MOG, NLRP3, P2RY2, SLIT2, TPSAB1/TPSB2	24
Cell-To-Cell Signaling and Interaction	recruitment	recruitment of granulocytes	0.0114	1.912	ADORA2B, APOE, CCR6, CSF2RB, CXCL2, IL13, IL21R, LSP1, LTB4R, MGAT5, NLRP3, P2RY2, SLIT2, TPSAB1/TPSB2	14
Cell-To-Cell Signaling and Interaction	activation	activation of cells	0.00126	-0.205	ADAMTS13, ADORA2B, APOE, AXL, BAX, BPI, C4A/C4B, CABIN1, CCL17, CCR6, CD37, CD3E, CD9, CSF2RB, CTSL, CXCL2, CXCR4, F2R, FZD6, GJA4, GLP1R, GUCY2D, HDAC6, HRH1, IL13, IL19, IL21R, IL24, IL3, KIR2DL1/KIR2DL3, LSP1, LTA, LTB4R, MGAT5, MMP14, MOG, NFKB2, OXT, P2RY2, PAEP, PHLPP1, PRKCD, PTPRE, RAB33A, RBPJ, RNASE2, S100A9, SAA1, SIRT1, SST, TAS1R3, TNFRSF11A, TNFRSF6B, TPSAB1/TPSB2, UVRAG, ZAP70	56
Cell-To-Cell Signaling and Interaction	activation	activation of bronchial epithelial cells	0.00219		CXCL2, P2RY2	2
Cell-To-Cell Signaling and Interaction	activation	activation of phagocytes	0.00231	0.826	ADORA2B, APOE, AXL, BPI, C4A/C4B, CCL17, CD37, HRH1, IL13, IL19, IL24, IL3, KIR2DL1/KIR2DL3, LTA, LTB4R, MOG, PRKCD, PTPRE, RNASE2, S100A9, SAA1, SST, TNFRSF6B, UVRAG	24
Cell-To-Cell Signaling and Interaction	activation	activation of blood cells	0.00409	0.258	ADAMTS13, ADORA2B, APOE, AXL, BAX, BPI, C4A/C4B, CCL17, CD37, CD3E, CSF2RB, CTSL, F2R, FZD6, GJA4, HDAC6, HRH1, IL13, IL19, IL21R, IL24, IL3, KIR2DL1/KIR2DL3, LTA, LTB4R, MGAT5, MOG, NFKB2, PAEP, PRKCD, PTPRE, RAB33A, RBPJ, RNASE2, S100A9, SAA1, SIRT1, SST, TNFRSF6B, TPSAB1/TPSB2, UVRAG, ZAP70	42
Cell-To-Cell Signaling and Interaction	activation	activation of leukocytes	0.00592	0.524	ADORA2B, APOE, AXL, BAX, BPI, C4A/C4B, CCL17, CD37, CD3E, CSF2RB, CTSL, GJA4, HDAC6, HRH1, IL13, IL19, IL21R, IL24, IL3, KIR2DL1/KIR2DL3, LTA, LTB4R, MGAT5, MOG, NFKB2, PAEP, PRKCD, PTPRE, RAB33A, RBPJ, RNASE2, S100A9, SAA1, SIRT1, SST, TNFRSF6B, TPSAB1/TPSB2, UVRAG, ZAP70	39
Cell-To-Cell Signaling and Interaction	activation	activation of Th2 cells	0.00721		IL24, MOG, ZAP70	3
Cell-To-Cell Signaling and Interaction	activation	activation of effector T lymphocytes	0.0143		BAX, ZAP70	2
Cell-To-Cell Signaling and Interaction	activation	activation of myeloid cells	0.0144	-0.021	ADORA2B, APOE, BPI, C4A/C4B, CCL17, IL13, IL19, IL24, IL3, KIR2DL1/KIR2DL3, LTA, LTB4R, MOG, PRKCD, PTPRE, S100A9, SAA1, SST, TNFRSF6B, UVRAG	20
Cell-To-Cell Signaling and Interaction	activation	activation of inflammatory leukocytes	0.0187		C4A/C4B, LTA	2
Cell-To-Cell Signaling and Interaction	establishment	establishment of neuromuscular synapse	0.00219		CHAT, F2R	2
Cell-To-Cell Signaling and Interaction	induction	induction of blast cells	0.00219		IL24, IL3	2
Cell-To-Cell Signaling and Interaction	abnormal morphology	abnormal morphology of synapse	0.00296		APLP2, APOE, CACNA1D, CHAT, DOK7, MADD, SH3GL2	7
Cell-To-Cell Signaling and Interaction	abnormal morphology	abnormal morphology of neuromuscular synapse	0.0195		APLP2, CHAT, DOK7, MADD	4
Cell-To-Cell Signaling and Interaction	adhesion	adhesion of blood cells	0.00337	-1.19	ADAMTS13, AOC3, APOE, AXL, BPI, C4A/C4B, CCL17, CD9, CSF2RB, CXCL2, CXCR4, F2R, IL13, IL3, LSP1, LTA, LTB4R, MGAT5, NFKB2, S100A9, SAA1, SLIT2, TNFRSF6B, ZAP70	24
Cell-To-Cell Signaling and Interaction	adhesion	adhesion of immune cells	0.00991	-1.708	ADAMTS13, AOC3, APOE, AXL, BPI, CCL17, CD9, CSF2RB, CXCL2, CXCR4, F2R, IL13, IL3, LSP1, LTA, LTB4R, MGAT5, NFKB2, S100A9, TNFRSF6B, ZAP70	21
Cell-To-Cell Signaling and Interaction	adhesion	adhesion of tumor cell lines	0.0126	-1.036	APOE, CD9, CXCL2, CXCR4, DDR1, EGFL7, ELN, F2R, INHBB, MGAT5, MMP14, NEU4, P2RY2, SIM2, SIRT1, SLIT2, TNFRSF6B, ZAP70	18
Cell-To-Cell Signaling and Interaction	adhesion	adhesion of lymphoma cell lines	0.0169	0.063	APOE, CXCL2, ELN, F2R, TNFRSF6B	5
Cell-To-Cell Signaling and Interaction	intercellular communication	intercellular communication	0.00383		AMH, CCL17, CGB3 (includes others), EFNA1, FGF18, GJA4, GPR50, IK, IL3, LTA, S100A9, TNFRSF11A, WNT10A, WNT5B	14
Cell-To-Cell Signaling and Interaction	quantity	quantity of gap junctions	0.00436	-0.84	APLP2, APOE, BAX, CHAT, GRIN1, NPTX2, OXT	7
Cell-To-Cell Signaling and Interaction	quantity	quantity of synapse	0.0121	-0.548	APLP2, APOE, BAX, CHAT, GRIN1, NPTX2	6
Cell-To-Cell Signaling and Interaction	fusion	fusion of leukocytes	0.00964	-0.762	CD9, CXCR4, IL13, IL3	4
Cell-To-Cell Signaling and Interaction	long-term potentiation	long-term potentiation of striatal neurons	0.0104		GRIN1, PPP1R1B	2
Cell-To-Cell Signaling and Interaction	response	response of plasmacytoid dendritic cells	0.0104		IL3, RARRES3	2
Cell-To-Cell Signaling and Interaction	response	T cell response	0.0135	1.976	AXL, BAX, CD3E, CSF2RB, IL13, IL21R, MOG, NFKB2, TNFRSF11A, TNFRSF6B, UVRAG	11
Cell-To-Cell Signaling and Interaction	neurotransmission	neurotransmission	0.0125	0.91	APOE, BAIAP3, CACNA1E, CHAT, CNIH3, CPLX2, F2R, GRASP, GRIN1, HRH1, KCNAB1, KCNC4, KCNN1, KCNQ1, MAPK8IP2, OXT, RAPGEF4, RARA, SH3GL2, SLC32A1, SNAP25, SNAP29, SST, SV2C	24
Cell-To-Cell Signaling and Interaction	excitatory postsynaptic potential	excitatory postsynaptic potential	0.0148		CPLX2, GRASP, GRIN1, MADD, MAPK8IP2, OXT, SH3GL2, SNAP25, SST	9
Cell-To-Cell Signaling and Interaction	contact growth inhibition	contact growth inhibition of tumor cells	0.0187		GLI1, RARA	2
Cellular Movement	recruitment	recruitment of eosinophils	0.000502	1.16	ADORA2B, CCR6, CSF2RB, IL13, IL21R, LTB4R, TPSAB1/TPSB2	7
Cellular Movement	recruitment	recruitment of leukocytes	0.000905	1.634	ADAMTS13, ADORA2B, AOC3, APOE, C4A/C4B, CCL17, CCR6, CSF2RB, CXCL2, CXCR4, GLI1, IL13, IL21R, LAMTOR2, LSP1, LTA, LTB4R, MGAT5, MOG, NLRP3, P2RY2, SLIT2, TPSAB1/TPSB2	23
Cellular Movement	recruitment	recruitment of myeloid cells	0.0015	1.524	ADORA2B, AOC3, APOE, CCR6, CSF2RB, CXCL2, GLI1, IL13, IL21R, LSP1, LTB4R, MGAT5, MOG, NLRP3, P2RY2, SLIT2, TPSAB1/TPSB2	17
Cellular Movement	recruitment	recruitment of cells	0.00164	1.663	ADAMTS13, ADORA2B, AOC3, APOE, C4A/C4B, CCL17, CCR6, CSF2RB, CXCL2, CXCR4, GLI1, HRH1, IL13, IL21R, LAMTOR2, LSP1, LTA, LTB4R, MGAT5, MOG, NLRP3, P2RY2, SLIT2, TPSAB1/TPSB2	24
Cellular Movement	recruitment	recruitment of granulocytes	0.0114	1.912	ADORA2B, APOE, CCR6, CSF2RB, CXCL2, IL13, IL21R, LSP1, LTB4R, MGAT5, NLRP3, P2RY2, SLIT2, TPSAB1/TPSB2	14
Cellular Movement	cell movement	cell movement of bone marrow cells	0.000731	-1.387	CD9, CXCR4, DDR1, IL3, MMP14	5
Cellular Movement	cell movement	cell movement of phagocytes	0.00255	1.225	ADAMTS13, AOC3, APOE, C4A/C4B, CCL17, CCR6, CD9, CSF2RA, CXCL2, CXCR4, ELN, F2R, HRH1, IL13, IL21R, IL3, LSP1, LTA, LTB4R, MGAT5, MMP14, MOG, NLRP3, PAEP, PRKCD, RNASE2, S100A9, SAA1, SIRT1, SLIT2, SST, TMSB10/TMSB4X, TNFRSF6B, TPSAB1/TPSB2	34
Cellular Movement	cell movement	cell movement of leukocytes	0.00258	0.889	ADAMTS13, AOC3, APOE, BATF, C4A/C4B, CCL17, CCR6, CD3E, CD9, CSF2RA, CXCL2, CXCR4, DPYSL2, EGFL7, ELN, F2R, HDAC6, HRH1, IL13, IL21R, IL3, LSP1, LTA, LTB4R, MGAT5, MIB1, MMP14, MOG, NFKB2, NLRP3, PAEP, PRKCD, RARA, RNASE2, S100A9, SAA1, SIRT1, SLIT2, SPNS2, SST, TMSB10/TMSB4X, TNFRSF6B, TPSAB1/TPSB2, ZAP70, ZNF580	45
Cellular Movement	cell movement	cell movement of regulatory T lymphocytes	0.00322	0.218	AOC3, BATF, CCL17, CCR6	4
Cellular Movement	cell movement	cell movement	0.00415	-0.648	ADAMTS13, ADORA2B, ALDOA, AOC3, APLP2, APOE, ARHGEF16, AXL, BATF, BAX, BTG2, C4A/C4B, C8orf44-SGK3/SGK3, CACNA1D, CACNA1E, CCL17, CCNB2, CCR6, CD3E, CD9, CGB3 (includes others), CSF2RA, CSF2RB, CTSL, CXCL2, CXCR4, DDR1, DGKD, DMRT1, DPYSL2, EFNA1, EGFL7, ELN, F2R, FGFR4, FLNB, FLRT2, FOXG1, GATA6, GCNT2, GLI1, GRB7, HDAC6, HRH1, HSP90AB1, IGF2BP1, IL13, IL19, IL21R, IL24, IL3, ING2, ITGBL1, LAMTO…	107
Cellular Movement	cell movement	cell movement of brain cells	0.00954	-1.352	BTG2, CXCR4, FOXG1, PRKCD, SLIT2, SOCS7, SST, TBC1D24	8
Cellular Movement	cell movement	cell movement of myeloid cells	0.0109	1.029	ADAMTS13, AOC3, APOE, C4A/C4B, CCL17, CCR6, CD9, CSF2RA, CXCL2, CXCR4, ELN, F2R, IL13, IL3, LSP1, LTA, LTB4R, MGAT5, MMP14, MOG, NLRP3, PAEP, PRKCD, S100A9, SAA1, SIRT1, SLIT2, SST, TMSB10/TMSB4X, TNFRSF6B, TPSAB1/TPSB2	31
Cellular Movement	cell movement	cell movement of kidney cell lines	0.0116	-0.426	CCL17, CXCR4, DDR1, EFNA1, LLGL1, MMP14, NFKB2, SAA1, SEPT9, SLC5A5	10
Cellular Movement	cell movement	cell movement of lymphatic system cells	0.0133	0.332	AOC3, BATF, CCL17, CCR6, CD3E, CD9, CSF2RB, CXCR4, DDR1, DPYSL2, HDAC6, IL13, IL3, LTA, MMP14, MOG, NFKB2, NLRP3, PRKCD, SAA1, SPNS2, SST, TNFRSF6B, ZAP70	24
Cellular Movement	cell movement	cell movement of Th2 cells	0.0142		AOC3, CCL17, IL13	3
Cellular Movement	cell movement	cell movement of monocytes	0.015	-0.748	AOC3, APOE, CCL17, CXCR4, ELN, F2R, IL13, MMP14, MOG, PAEP, SST	11
Cellular Movement	migration	migration of vascular endothelial cells	0.000881	-1.188	CD9, EFNA1, F2R, FLNB, GATA6, HRH1, HSP90AB1, IL24, MMP14, PAEP, SAA1, SLIT2, TMSB10/TMSB4X, TNFRSF6B	14
Cellular Movement	migration	leukocyte migration	0.00154	0.718	ADAMTS13, ADORA2B, AOC3, APOE, BATF, C4A/C4B, CCL17, CCR6, CD3E, CD9, CSF2RA, CSF2RB, CXCL2, CXCR4, DDR1, DPYSL2, EGFL7, ELN, F2R, GLI1, HDAC6, HRH1, IL13, IL21R, IL3, LAMTOR2, LSP1, LTA, LTB4R, MGAT5, MIB1, MMP14, MOG, NFKB2, NLRP3, P2RY2, PAEP, PRKCD, RARA, RNASE2, S100A9, SAA1, SIRT1, SLIT2, SPNS2, SST, TMSB10/TMSB4X, TNFRSF6B, TPSAB1/TPSB2, ZAP70, ZNF580	51
Cellular Movement	migration	migration of regulatory T lymphocytes	0.00284		AOC3, CCL17, CCR6	3
Cellular Movement	migration	migration of cells	0.00307	-0.618	ADAMTS13, ADORA2B, ALDOA, AOC3, APLP2, APOE, AXL, BATF, BAX, BTG2, C4A/C4B, C8orf44-SGK3/SGK3, CACNA1D, CCL17, CCNB2, CCR6, CD3E, CD9, CGB3 (includes others), CSF2RA, CSF2RB, CTSL, CXCL2, CXCR4, DDR1, DGKD, DMRT1, DPYSL2, EFNA1, EGFL7, ELN, F2R, FGFR4, FLNB, FLRT2, FOXG1, GATA6, GCNT2, GLI1, GRB7, HDAC6, HRH1, HSP90AB1, IL13, IL19, IL21R, IL24, IL3, ITGBL1, LAMTOR2, LDLRAD4, LLGL1, LPP, LSP1, LTA…	98
Cellular Movement	migration	migration of TREG cells	0.00704		CCL17, CCR6	2
Cellular Movement	migration	migration of kidney cell lines	0.00724	-0.29	CCL17, DDR1, LLGL1, MMP14, NFKB2, SAA1, SEPT9, SLC5A5	8
Cellular Movement	migration	migration of bone marrow cells	0.0103		CXCR4, DDR1, IL3	3
Cellular Movement	migration	migration of brain cells	0.0145	-1	BTG2, CXCR4, FOXG1, PRKCD, SOCS7, SST, TBC1D24	7
Cellular Movement	migration	migration of endothelial cells	0.019	-1.157	APOE, AXL, CD9, EFNA1, EGFL7, ELN, F2R, FLNB, GATA6, HRH1, HSP90AB1, IL24, MMP14, PAEP, SAA1, SLIT2, TMSB10/TMSB4X, TNFRSF6B, ZNF580	19
Cellular Movement	homing	homing of cells	0.00112	0.424	AOC3, APOE, ARHGEF16, AXL, BATF, C4A/C4B, CCL17, CCR6, CD9, CSF2RA, CXCL2, CXCR4, DDR1, EFNA1, ELN, F2R, HDAC6, HRH1, IGF2BP1, IL13, IL19, IL3, LSP1, LTB4R, MMP14, NFKB2, P2RY2, PRKCD, RNASE2, S100A9, SAA1, SLIT2, TMSB10/TMSB4X, TNFRSF6B, TPSAB1/TPSB2, ZNF580	36
Cellular Movement	homing	homing of leukocytes	0.00167	0.242	AOC3, APOE, BATF, CCL17, CCR6, CD9, CSF2RA, CXCL2, CXCR4, ELN, F2R, HRH1, IL13, IL3, LSP1, LTB4R, NFKB2, RNASE2, S100A9, SAA1, SLIT2, TMSB10/TMSB4X, TNFRSF6B, TPSAB1/TPSB2, ZNF580	25
Cellular Movement	homing	homing of TREG cells	0.00704		BATF, CCR6	2
Cellular Movement	homing	homing of lymphatic system cells	0.0135	0.469	AOC3, BATF, CCL17, CCR6, CD9, CXCR4, IL13, MMP14, NFKB2, SAA1, TNFRSF6B	11
Cellular Movement	homing	homing of CD4+ T-lymphocytes	0.0187		BATF, CXCR4	2
Cellular Movement	extravasation	extravasation of cells	0.00118	-1.706	ADORA2B, AOC3, AXL, CCL17, CXCR4, LSP1, MOG, S100A9	8
Cellular Movement	extravasation	extravasation	0.00191	-1.276	ADORA2B, AOC3, AXL, CCL17, CXCR4, LSP1, MOG, S100A9, SST	9
Cellular Movement	chemotaxis	chemotaxis of cells	0.0018	0.441	APOE, ARHGEF16, AXL, C4A/C4B, CCL17, CCR6, CD9, CSF2RA, CXCL2, CXCR4, EFNA1, ELN, F2R, HDAC6, HRH1, IGF2BP1, IL13, IL19, IL3, LSP1, LTB4R, MMP14, NFKB2, P2RY2, PRKCD, RNASE2, S100A9, SAA1, SLIT2, TMSB10/TMSB4X, TNFRSF6B, TPSAB1/TPSB2, ZNF580	33
Cellular Movement	chemotaxis	chemotaxis of phagocytes	0.00256	0.087	APOE, CCL17, CCR6, CD9, CSF2RA, CXCL2, CXCR4, ELN, F2R, HRH1, IL13, LSP1, LTB4R, RNASE2, S100A9, SAA1, SLIT2, TMSB10/TMSB4X, TNFRSF6B, TPSAB1/TPSB2	20
Cellular Movement	chemotaxis	chemotaxis of leukocytes	0.00318	0.084	APOE, CCL17, CCR6, CD9, CSF2RA, CXCL2, CXCR4, ELN, F2R, HRH1, IL13, IL3, LSP1, LTB4R, NFKB2, RNASE2, S100A9, SAA1, SLIT2, TMSB10/TMSB4X, TNFRSF6B, TPSAB1/TPSB2, ZNF580	23
Cellular Movement	chemotaxis	chemotaxis of myeloid cells	0.00485	-0.242	APOE, CCL17, CCR6, CD9, CSF2RA, CXCL2, CXCR4, ELN, F2R, IL13, IL3, LSP1, LTB4R, S100A9, SAA1, SLIT2, TMSB10/TMSB4X, TNFRSF6B, TPSAB1/TPSB2	19
Cellular Movement	chemotaxis	chemotaxis of peritoneal neutrophils	0.00704		CXCL2, LTB4R	2
Cellular Movement	chemotaxis	chemotaxis of bone marrow cells	0.0187		CD9, MMP14	2
Cellular Movement	chemotaxis	chemotaxis of bone marrow-derived dendritic cells	0.0187		CCR6, CXCR4	2
Cellular Movement	chemotaxis	chemotaxis of vascular smooth muscle cells	0.0187		IL19, SLIT2	2
Cellular Movement	presence	presence of thymocytes	0.0043		BAX, CXCR4	2
Cellular Movement	transmigration	transmigration of smooth muscle cells	0.0043		APOE, ELN	2
Cellular Movement	movement	movement of bone marrow-derived dendritic cells	0.00669	-0.192	CCL17, CCR6, CXCR4, LTB4R	4
Cellular Movement	movement	movement of CD4+ T-lymphocytes	0.012	0.147	BATF, CCL17, CXCR4, SAA1	4
Cellular Movement	invasion	invasion of brain cancer cell lines	0.00856	-1.827	CXCR4, DDR1, GLI1, MGAT5, mir-34, MMP14, RPS6KB1, SIM2	8
Cellular Movement	invasion	invasion of prostate cancer cells	0.0187		F2R, PAK6	2
Cellular Movement	redistribution	redistribution of lymphatic system cells	0.0104		CCR6, CXCR4	2
Cellular Movement	redistribution	redistribution of blood cells	0.0187		CCR6, CXCR4	2
Cellular Movement	transendothelial migration	transendothelial migration of prostate cancer cell lines	0.0143		CXCR4, PAK6	2
Cellular Movement	cellular infiltration	cellular infiltration by macrophages	0.0161	2.577	APOE, CCR6, IL13, LTA, MOG, NLRP3, PRKCD, SAA1, SIRT1, SLIT2, TNFRSF6B	11
Cellular Movement	cellular infiltration	cellular infiltration	0.0175	1.138	ADAMTS13, ALDOA, APOE, C4A/C4B, CCR6, CSF2RB, CXCL2, EGFL7, F2R, IL13, LTA, LTB4R, MGAT5, MIB1, MMP14, MOG, NFKB2, NLRP3, PRKCD, RARA, S100A9, SAA1, SIRT1, SLIT2, TNFRSF6B	25
Cellular Movement	cellular infiltration	cellular infiltration of cells	0.018	1.302	ADAMTS13, APOE, C4A/C4B, CCR6, CSF2RB, CXCL2, EGFL7, F2R, IL13, LTA, LTB4R, MIB1, MMP14, MOG, NFKB2, NLRP3, PRKCD, RARA, S100A9, SAA1, SIRT1, SLIT2, TNFRSF6B	23
Cellular Movement	beat	beat of cilia	0.0187		ADORA2B, IL13	2
Hematological System Development and Function	recruitment	recruitment of eosinophils	0.000502	1.16	ADORA2B, CCR6, CSF2RB, IL13, IL21R, LTB4R, TPSAB1/TPSB2	7
Hematological System Development and Function	recruitment	recruitment of leukocytes	0.000905	1.634	ADAMTS13, ADORA2B, AOC3, APOE, C4A/C4B, CCL17, CCR6, CSF2RB, CXCL2, CXCR4, GLI1, IL13, IL21R, LAMTOR2, LSP1, LTA, LTB4R, MGAT5, MOG, NLRP3, P2RY2, SLIT2, TPSAB1/TPSB2	23
Hematological System Development and Function	recruitment	recruitment of myeloid cells	0.0015	1.524	ADORA2B, AOC3, APOE, CCR6, CSF2RB, CXCL2, GLI1, IL13, IL21R, LSP1, LTB4R, MGAT5, MOG, NLRP3, P2RY2, SLIT2, TPSAB1/TPSB2	17
Hematological System Development and Function	recruitment	recruitment of granulocytes	0.0114	1.912	ADORA2B, APOE, CCR6, CSF2RB, CXCL2, IL13, IL21R, LSP1, LTB4R, MGAT5, NLRP3, P2RY2, SLIT2, TPSAB1/TPSB2	14
Hematological System Development and Function	development	development of myeloid cells	0.000866	-0.137	AKAP13, CCL17, CD9, CSF2RA, CSF2RB, CXCR4, IL13, IL3, NFKB2, RARA, RBPJ, TNFRSF11A	12
Hematological System Development and Function	development	development of macrophages	0.00165	0.269	AKAP13, CCL17, CD9, IL3, NFKB2, RARA, RBPJ, TNFRSF11A	8
Hematological System Development and Function	development	development of antigen presenting cells	0.00168	-0.112	AKAP13, CCL17, CD9, IL13, IL3, LTA, NFKB2, RARA, RBPJ, TNFRSF11A	10
Hematological System Development and Function	development	development of phagocytes	0.00226	-0.112	AKAP13, CCL17, CD9, CSF2RB, IL13, IL3, LTA, NFKB2, RARA, RBPJ, TNFRSF11A	11
Hematological System Development and Function	development	development of bone marrow-derived macrophages	0.00669	0.339	AKAP13, RARA, RBPJ, TNFRSF11A	4
Hematological System Development and Function	development	arrest in development of pro-T lymphocytes	0.0143		CXCR4, mir-34	2
Hematological System Development and Function	development	development of eosinophils	0.0187		CSF2RA, IL13	2
Hematological System Development and Function	myelopoiesis	myelopoiesis of bone marrow cells	0.00102		AXL, IL3, RARA	3
Hematological System Development and Function	myelopoiesis	myelopoiesis of bone marrow	0.00378		AXL, IL3, RARA, RBM38	4
Hematological System Development and Function	quantity	quantity of transitional type 1 B lymphocytes	0.0015		AKAP13, ARID3A, SPNS2	3
Hematological System Development and Function	quantity	quantity of B-1 lymphocytes	0.00709	0.055	ARID3A, CCR6, IL13, PRKCD, SH3BP2, SPNS2, VPREB1	7
Hematological System Development and Function	quantity	quantity of natural killer T lymphocytes	0.00918	-0.666	APOE, BATF, CD3E, CSF2RB, HEXB, LTA	6
Hematological System Development and Function	quantity	quantity of helper T lymphocytes	0.0101	2.433	APOE, BATF, IL13, IL21R, MOG, NLRP3, SAA1, TNFRSF6B	8
Hematological System Development and Function	quantity	quantity of lymphocytes	0.0107	0.138	AKAP13, APOE, ARID3A, AXL, BATF, BAX, CCNB2, CCR6, CD3E, CSF2RB, CXCR4, DDR1, FOXN1, GCNT2, HEXB, HRH1, IL13, IL21R, IL3, LSP1, LTA, MOG, NFKB2, NLRP3, PAX1, PRKCD, RARA, RBPJ, SAA1, SH3BP2, SIRT1, SPNS2, SST, TNFRSF11A, TNFRSF6B, TSPO, UVRAG, VPREB1, ZAP70	39
Hematological System Development and Function	quantity	quantity of Th17 cells	0.0181	1.067	BATF, IL13, MOG, SAA1, TNFRSF6B	5
Hematological System Development and Function	quantity	quantity of follicular dendritic cells	0.0187		LTA, NFKB2	2
Hematological System Development and Function	homing	homing of leukocytes	0.00167	0.242	AOC3, APOE, BATF, CCL17, CCR6, CD9, CSF2RA, CXCL2, CXCR4, ELN, F2R, HRH1, IL13, IL3, LSP1, LTB4R, NFKB2, RNASE2, S100A9, SAA1, SLIT2, TMSB10/TMSB4X, TNFRSF6B, TPSAB1/TPSB2, ZNF580	25
Hematological System Development and Function	homing	homing of TREG cells	0.00704		BATF, CCR6	2
Hematological System Development and Function	homing	homing of CD4+ T-lymphocytes	0.0187		BATF, CXCR4	2
Hematological System Development and Function	accumulation	accumulation of leukocytes	0.00187	-0.97	APOC3, APOE, C4A/C4B, CCL17, CXCL2, CXCR4, DDR1, F2R, IL13, IL21R, IL3, LTA, MIB1, MOG, P2RY2, RARA, RBPJ, S100A9, SH3BP2	19
Hematological System Development and Function	accumulation	accumulation of myeloid cells	0.00447	-0.505	APOC3, APOE, CCL17, CXCL2, DDR1, F2R, IL13, IL3, MIB1, MOG, P2RY2, RARA, S100A9	13
Hematological System Development and Function	accumulation	accumulation of monocyte-derived macrophages	0.00704		APOE, MOG	2
Hematological System Development and Function	accumulation	accumulation of macrophages	0.00757	0.129	APOC3, APOE, DDR1, F2R, IL3, MOG, S100A9	7
Hematological System Development and Function	accumulation	accumulation of mononuclear leukocytes	0.016	-0.745	APOE, C4A/C4B, CCL17, CXCL2, CXCR4, IL21R, LTA, MOG, RBPJ, SH3BP2	10
Hematological System Development and Function	activation	activation of phagocytes	0.00231	0.826	ADORA2B, APOE, AXL, BPI, C4A/C4B, CCL17, CD37, HRH1, IL13, IL19, IL24, IL3, KIR2DL1/KIR2DL3, LTA, LTB4R, MOG, PRKCD, PTPRE, RNASE2, S100A9, SAA1, SST, TNFRSF6B, UVRAG	24
Hematological System Development and Function	activation	activation of blood cells	0.00409	0.258	ADAMTS13, ADORA2B, APOE, AXL, BAX, BPI, C4A/C4B, CCL17, CD37, CD3E, CSF2RB, CTSL, F2R, FZD6, GJA4, HDAC6, HRH1, IL13, IL19, IL21R, IL24, IL3, KIR2DL1/KIR2DL3, LTA, LTB4R, MGAT5, MOG, NFKB2, PAEP, PRKCD, PTPRE, RAB33A, RBPJ, RNASE2, S100A9, SAA1, SIRT1, SST, TNFRSF6B, TPSAB1/TPSB2, UVRAG, ZAP70	42
Hematological System Development and Function	activation	activation of leukocytes	0.00592	0.524	ADORA2B, APOE, AXL, BAX, BPI, C4A/C4B, CCL17, CD37, CD3E, CSF2RB, CTSL, GJA4, HDAC6, HRH1, IL13, IL19, IL21R, IL24, IL3, KIR2DL1/KIR2DL3, LTA, LTB4R, MGAT5, MOG, NFKB2, PAEP, PRKCD, PTPRE, RAB33A, RBPJ, RNASE2, S100A9, SAA1, SIRT1, SST, TNFRSF6B, TPSAB1/TPSB2, UVRAG, ZAP70	39
Hematological System Development and Function	activation	activation of Th2 cells	0.00721		IL24, MOG, ZAP70	3
Hematological System Development and Function	activation	activation of effector T lymphocytes	0.0143		BAX, ZAP70	2
Hematological System Development and Function	activation	activation of myeloid cells	0.0144	-0.021	ADORA2B, APOE, BPI, C4A/C4B, CCL17, IL13, IL19, IL24, IL3, KIR2DL1/KIR2DL3, LTA, LTB4R, MOG, PRKCD, PTPRE, S100A9, SAA1, SST, TNFRSF6B, UVRAG	20
Hematological System Development and Function	activation	activation of inflammatory leukocytes	0.0187		C4A/C4B, LTA	2
Hematological System Development and Function	cell movement	cell movement of phagocytes	0.00255	1.225	ADAMTS13, AOC3, APOE, C4A/C4B, CCL17, CCR6, CD9, CSF2RA, CXCL2, CXCR4, ELN, F2R, HRH1, IL13, IL21R, IL3, LSP1, LTA, LTB4R, MGAT5, MMP14, MOG, NLRP3, PAEP, PRKCD, RNASE2, S100A9, SAA1, SIRT1, SLIT2, SST, TMSB10/TMSB4X, TNFRSF6B, TPSAB1/TPSB2	34
Hematological System Development and Function	cell movement	cell movement of leukocytes	0.00258	0.889	ADAMTS13, AOC3, APOE, BATF, C4A/C4B, CCL17, CCR6, CD3E, CD9, CSF2RA, CXCL2, CXCR4, DPYSL2, EGFL7, ELN, F2R, HDAC6, HRH1, IL13, IL21R, IL3, LSP1, LTA, LTB4R, MGAT5, MIB1, MMP14, MOG, NFKB2, NLRP3, PAEP, PRKCD, RARA, RNASE2, S100A9, SAA1, SIRT1, SLIT2, SPNS2, SST, TMSB10/TMSB4X, TNFRSF6B, TPSAB1/TPSB2, ZAP70, ZNF580	45
Hematological System Development and Function	cell movement	cell movement of regulatory T lymphocytes	0.00322	0.218	AOC3, BATF, CCL17, CCR6	4
Hematological System Development and Function	cell movement	cell movement of myeloid cells	0.0109	1.029	ADAMTS13, AOC3, APOE, C4A/C4B, CCL17, CCR6, CD9, CSF2RA, CXCL2, CXCR4, ELN, F2R, IL13, IL3, LSP1, LTA, LTB4R, MGAT5, MMP14, MOG, NLRP3, PAEP, PRKCD, S100A9, SAA1, SIRT1, SLIT2, SST, TMSB10/TMSB4X, TNFRSF6B, TPSAB1/TPSB2	31
Hematological System Development and Function	cell movement	cell movement of Th2 cells	0.0142		AOC3, CCL17, IL13	3
Hematological System Development and Function	cell movement	cell movement of monocytes	0.015	-0.748	AOC3, APOE, CCL17, CXCR4, ELN, F2R, IL13, MMP14, MOG, PAEP, SST	11
Hematological System Development and Function	chemotaxis	chemotaxis of phagocytes	0.00256	0.087	APOE, CCL17, CCR6, CD9, CSF2RA, CXCL2, CXCR4, ELN, F2R, HRH1, IL13, LSP1, LTB4R, RNASE2, S100A9, SAA1, SLIT2, TMSB10/TMSB4X, TNFRSF6B, TPSAB1/TPSB2	20
Hematological System Development and Function	chemotaxis	chemotaxis of leukocytes	0.00318	0.084	APOE, CCL17, CCR6, CD9, CSF2RA, CXCL2, CXCR4, ELN, F2R, HRH1, IL13, IL3, LSP1, LTB4R, NFKB2, RNASE2, S100A9, SAA1, SLIT2, TMSB10/TMSB4X, TNFRSF6B, TPSAB1/TPSB2, ZNF580	23
Hematological System Development and Function	chemotaxis	chemotaxis of myeloid cells	0.00485	-0.242	APOE, CCL17, CCR6, CD9, CSF2RA, CXCL2, CXCR4, ELN, F2R, IL13, IL3, LSP1, LTB4R, S100A9, SAA1, SLIT2, TMSB10/TMSB4X, TNFRSF6B, TPSAB1/TPSB2	19
Hematological System Development and Function	chemotaxis	chemotaxis of peritoneal neutrophils	0.00704		CXCL2, LTB4R	2
Hematological System Development and Function	chemotaxis	chemotaxis of bone marrow-derived dendritic cells	0.0187		CCR6, CXCR4	2
Hematological System Development and Function	migration	migration of regulatory T lymphocytes	0.00284		AOC3, CCL17, CCR6	3
Hematological System Development and Function	migration	migration of TREG cells	0.00704		CCL17, CCR6	2
Hematological System Development and Function	cell viability	cell viability of granulocytes	0.00312	-1.482	BAX, CSF2RA, CSF2RB, IL13, IL3, MGAT5	6
Hematological System Development and Function	cell viability	cell viability of eosinophils	0.00858	-1.103	CSF2RB, IL13, IL3, MGAT5	4
Hematological System Development and Function	production	production of lymphocytes	0.00376		CTSL, FOXN1, IKBKE, IL13, IL3, MOG	6
Hematological System Development and Function	presence	presence of thymocytes	0.0043		BAX, CXCR4	2
Hematological System Development and Function	presence	presence of leukocytes	0.0133	-0.063	BAX, CCR6, CXCR4, GATA6	4
Hematological System Development and Function	presence	presence of lymphocytes	0.0187		BAX, CCR6, CXCR4	3
Hematological System Development and Function	movement	movement of bone marrow-derived dendritic cells	0.00669	-0.192	CCL17, CCR6, CXCR4, LTB4R	4
Hematological System Development and Function	movement	movement of CD4+ T-lymphocytes	0.012	0.147	BATF, CCL17, CXCR4, SAA1	4
Hematological System Development and Function	proliferation	proliferation of B-1a lymphocytes	0.00704		CCND2, NFKB2	2
Hematological System Development and Function	maturation	maturation of hematopoietic progenitor cells	0.00709	-0.509	CCND2, CD3E, IL21R, IL3, PAX1, RARA, SST	7
Hematological System Development and Function	fusion	fusion of leukocytes	0.00964	-0.762	CD9, CXCR4, IL13, IL3	4
Hematological System Development and Function	adhesion	adhesion of immune cells	0.00991	-1.708	ADAMTS13, AOC3, APOE, AXL, BPI, CCL17, CD9, CSF2RB, CXCL2, CXCR4, F2R, IL13, IL3, LSP1, LTA, LTB4R, MGAT5, NFKB2, S100A9, TNFRSF6B, ZAP70	21
Hematological System Development and Function	inactivation	inactivation of myeloid cells	0.0104		ADORA2B, IL13	2
Hematological System Development and Function	response	T cell response	0.0135	1.976	AXL, BAX, CD3E, CSF2RB, IL13, IL21R, MOG, NFKB2, TNFRSF11A, TNFRSF6B, UVRAG	11
Hematological System Development and Function	regulation	regulation of granulocytes	0.0143		IL3, S100A9	2
Hematological System Development and Function	cellular infiltration	cellular infiltration by macrophages	0.0161	2.577	APOE, CCR6, IL13, LTA, MOG, NLRP3, PRKCD, SAA1, SIRT1, SLIT2, TNFRSF6B	11
Hematological System Development and Function	expansion	expansion of hematopoietic progenitor cells	0.0198	-1.4	CCND2, CD3E, IL3, SET, VPREB1, ZAP70	6
Hematological System Development and Function	osteoclastogenesis	osteoclastogenesis of bone marrow-derived macrophages	0.0212		RARA, RBPJ, TNFRSF11A	3
Hypersensitivity Response	recruitment	recruitment of eosinophils	0.000502	1.16	ADORA2B, CCR6, CSF2RB, IL13, IL21R, LTB4R, TPSAB1/TPSB2	7
Immune Cell Trafficking	recruitment	recruitment of eosinophils	0.000502	1.16	ADORA2B, CCR6, CSF2RB, IL13, IL21R, LTB4R, TPSAB1/TPSB2	7
Immune Cell Trafficking	recruitment	recruitment of leukocytes	0.000905	1.634	ADAMTS13, ADORA2B, AOC3, APOE, C4A/C4B, CCL17, CCR6, CSF2RB, CXCL2, CXCR4, GLI1, IL13, IL21R, LAMTOR2, LSP1, LTA, LTB4R, MGAT5, MOG, NLRP3, P2RY2, SLIT2, TPSAB1/TPSB2	23
Immune Cell Trafficking	recruitment	recruitment of myeloid cells	0.0015	1.524	ADORA2B, AOC3, APOE, CCR6, CSF2RB, CXCL2, GLI1, IL13, IL21R, LSP1, LTB4R, MGAT5, MOG, NLRP3, P2RY2, SLIT2, TPSAB1/TPSB2	17
Immune Cell Trafficking	recruitment	recruitment of granulocytes	0.0114	1.912	ADORA2B, APOE, CCR6, CSF2RB, CXCL2, IL13, IL21R, LSP1, LTB4R, MGAT5, NLRP3, P2RY2, SLIT2, TPSAB1/TPSB2	14
Immune Cell Trafficking	cell movement	cell movement of bone marrow cells	0.000731	-1.387	CD9, CXCR4, DDR1, IL3, MMP14	5
Immune Cell Trafficking	cell movement	cell movement of phagocytes	0.00255	1.225	ADAMTS13, AOC3, APOE, C4A/C4B, CCL17, CCR6, CD9, CSF2RA, CXCL2, CXCR4, ELN, F2R, HRH1, IL13, IL21R, IL3, LSP1, LTA, LTB4R, MGAT5, MMP14, MOG, NLRP3, PAEP, PRKCD, RNASE2, S100A9, SAA1, SIRT1, SLIT2, SST, TMSB10/TMSB4X, TNFRSF6B, TPSAB1/TPSB2	34
Immune Cell Trafficking	cell movement	cell movement of leukocytes	0.00258	0.889	ADAMTS13, AOC3, APOE, BATF, C4A/C4B, CCL17, CCR6, CD3E, CD9, CSF2RA, CXCL2, CXCR4, DPYSL2, EGFL7, ELN, F2R, HDAC6, HRH1, IL13, IL21R, IL3, LSP1, LTA, LTB4R, MGAT5, MIB1, MMP14, MOG, NFKB2, NLRP3, PAEP, PRKCD, RARA, RNASE2, S100A9, SAA1, SIRT1, SLIT2, SPNS2, SST, TMSB10/TMSB4X, TNFRSF6B, TPSAB1/TPSB2, ZAP70, ZNF580	45
Immune Cell Trafficking	cell movement	cell movement of regulatory T lymphocytes	0.00322	0.218	AOC3, BATF, CCL17, CCR6	4
Immune Cell Trafficking	cell movement	cell movement of myeloid cells	0.0109	1.029	ADAMTS13, AOC3, APOE, C4A/C4B, CCL17, CCR6, CD9, CSF2RA, CXCL2, CXCR4, ELN, F2R, IL13, IL3, LSP1, LTA, LTB4R, MGAT5, MMP14, MOG, NLRP3, PAEP, PRKCD, S100A9, SAA1, SIRT1, SLIT2, SST, TMSB10/TMSB4X, TNFRSF6B, TPSAB1/TPSB2	31
Immune Cell Trafficking	cell movement	cell movement of lymphatic system cells	0.0133	0.332	AOC3, BATF, CCL17, CCR6, CD3E, CD9, CSF2RB, CXCR4, DDR1, DPYSL2, HDAC6, IL13, IL3, LTA, MMP14, MOG, NFKB2, NLRP3, PRKCD, SAA1, SPNS2, SST, TNFRSF6B, ZAP70	24
Immune Cell Trafficking	cell movement	cell movement of Th2 cells	0.0142		AOC3, CCL17, IL13	3
Immune Cell Trafficking	cell movement	cell movement of monocytes	0.015	-0.748	AOC3, APOE, CCL17, CXCR4, ELN, F2R, IL13, MMP14, MOG, PAEP, SST	11
Immune Cell Trafficking	migration	leukocyte migration	0.00154	0.718	ADAMTS13, ADORA2B, AOC3, APOE, BATF, C4A/C4B, CCL17, CCR6, CD3E, CD9, CSF2RA, CSF2RB, CXCL2, CXCR4, DDR1, DPYSL2, EGFL7, ELN, F2R, GLI1, HDAC6, HRH1, IL13, IL21R, IL3, LAMTOR2, LSP1, LTA, LTB4R, MGAT5, MIB1, MMP14, MOG, NFKB2, NLRP3, P2RY2, PAEP, PRKCD, RARA, RNASE2, S100A9, SAA1, SIRT1, SLIT2, SPNS2, SST, TMSB10/TMSB4X, TNFRSF6B, TPSAB1/TPSB2, ZAP70, ZNF580	51
Immune Cell Trafficking	migration	migration of regulatory T lymphocytes	0.00284		AOC3, CCL17, CCR6	3
Immune Cell Trafficking	migration	migration of TREG cells	0.00704		CCL17, CCR6	2
Immune Cell Trafficking	migration	migration of bone marrow cells	0.0103		CXCR4, DDR1, IL3	3
Immune Cell Trafficking	homing	homing of leukocytes	0.00167	0.242	AOC3, APOE, BATF, CCL17, CCR6, CD9, CSF2RA, CXCL2, CXCR4, ELN, F2R, HRH1, IL13, IL3, LSP1, LTB4R, NFKB2, RNASE2, S100A9, SAA1, SLIT2, TMSB10/TMSB4X, TNFRSF6B, TPSAB1/TPSB2, ZNF580	25
Immune Cell Trafficking	homing	homing of TREG cells	0.00704		BATF, CCR6	2
Immune Cell Trafficking	homing	homing of lymphatic system cells	0.0135	0.469	AOC3, BATF, CCL17, CCR6, CD9, CXCR4, IL13, MMP14, NFKB2, SAA1, TNFRSF6B	11
Immune Cell Trafficking	homing	homing of CD4+ T-lymphocytes	0.0187		BATF, CXCR4	2
Immune Cell Trafficking	accumulation	accumulation of leukocytes	0.00187	-0.97	APOC3, APOE, C4A/C4B, CCL17, CXCL2, CXCR4, DDR1, F2R, IL13, IL21R, IL3, LTA, MIB1, MOG, P2RY2, RARA, RBPJ, S100A9, SH3BP2	19
Immune Cell Trafficking	accumulation	accumulation of myeloid cells	0.00447	-0.505	APOC3, APOE, CCL17, CXCL2, DDR1, F2R, IL13, IL3, MIB1, MOG, P2RY2, RARA, S100A9	13
Immune Cell Trafficking	accumulation	accumulation of monocyte-derived macrophages	0.00704		APOE, MOG	2
Immune Cell Trafficking	accumulation	accumulation of macrophages	0.00757	0.129	APOC3, APOE, DDR1, F2R, IL3, MOG, S100A9	7
Immune Cell Trafficking	accumulation	accumulation of mononuclear leukocytes	0.016	-0.745	APOE, C4A/C4B, CCL17, CXCL2, CXCR4, IL21R, LTA, MOG, RBPJ, SH3BP2	10
Immune Cell Trafficking	activation	activation of phagocytes	0.00231	0.826	ADORA2B, APOE, AXL, BPI, C4A/C4B, CCL17, CD37, HRH1, IL13, IL19, IL24, IL3, KIR2DL1/KIR2DL3, LTA, LTB4R, MOG, PRKCD, PTPRE, RNASE2, S100A9, SAA1, SST, TNFRSF6B, UVRAG	24
Immune Cell Trafficking	activation	activation of leukocytes	0.00592	0.524	ADORA2B, APOE, AXL, BAX, BPI, C4A/C4B, CCL17, CD37, CD3E, CSF2RB, CTSL, GJA4, HDAC6, HRH1, IL13, IL19, IL21R, IL24, IL3, KIR2DL1/KIR2DL3, LTA, LTB4R, MGAT5, MOG, NFKB2, PAEP, PRKCD, PTPRE, RAB33A, RBPJ, RNASE2, S100A9, SAA1, SIRT1, SST, TNFRSF6B, TPSAB1/TPSB2, UVRAG, ZAP70	39
Immune Cell Trafficking	activation	activation of Th2 cells	0.00721		IL24, MOG, ZAP70	3
Immune Cell Trafficking	activation	activation of effector T lymphocytes	0.0143		BAX, ZAP70	2
Immune Cell Trafficking	activation	activation of myeloid cells	0.0144	-0.021	ADORA2B, APOE, BPI, C4A/C4B, CCL17, IL13, IL19, IL24, IL3, KIR2DL1/KIR2DL3, LTA, LTB4R, MOG, PRKCD, PTPRE, S100A9, SAA1, SST, TNFRSF6B, UVRAG	20
Immune Cell Trafficking	activation	activation of inflammatory leukocytes	0.0187		C4A/C4B, LTA	2
Immune Cell Trafficking	chemotaxis	chemotaxis of phagocytes	0.00256	0.087	APOE, CCL17, CCR6, CD9, CSF2RA, CXCL2, CXCR4, ELN, F2R, HRH1, IL13, LSP1, LTB4R, RNASE2, S100A9, SAA1, SLIT2, TMSB10/TMSB4X, TNFRSF6B, TPSAB1/TPSB2	20
Immune Cell Trafficking	chemotaxis	chemotaxis of leukocytes	0.00318	0.084	APOE, CCL17, CCR6, CD9, CSF2RA, CXCL2, CXCR4, ELN, F2R, HRH1, IL13, IL3, LSP1, LTB4R, NFKB2, RNASE2, S100A9, SAA1, SLIT2, TMSB10/TMSB4X, TNFRSF6B, TPSAB1/TPSB2, ZNF580	23
Immune Cell Trafficking	chemotaxis	chemotaxis of myeloid cells	0.00485	-0.242	APOE, CCL17, CCR6, CD9, CSF2RA, CXCL2, CXCR4, ELN, F2R, IL13, IL3, LSP1, LTB4R, S100A9, SAA1, SLIT2, TMSB10/TMSB4X, TNFRSF6B, TPSAB1/TPSB2	19
Immune Cell Trafficking	chemotaxis	chemotaxis of peritoneal neutrophils	0.00704		CXCL2, LTB4R	2
Immune Cell Trafficking	chemotaxis	chemotaxis of bone marrow cells	0.0187		CD9, MMP14	2
Immune Cell Trafficking	chemotaxis	chemotaxis of bone marrow-derived dendritic cells	0.0187		CCR6, CXCR4	2
Immune Cell Trafficking	movement	movement of bone marrow-derived dendritic cells	0.00669	-0.192	CCL17, CCR6, CXCR4, LTB4R	4
Immune Cell Trafficking	movement	movement of CD4+ T-lymphocytes	0.012	0.147	BATF, CCL17, CXCR4, SAA1	4
Immune Cell Trafficking	fusion	fusion of leukocytes	0.00964	-0.762	CD9, CXCR4, IL13, IL3	4
Immune Cell Trafficking	adhesion	adhesion of immune cells	0.00991	-1.708	ADAMTS13, AOC3, APOE, AXL, BPI, CCL17, CD9, CSF2RB, CXCL2, CXCR4, F2R, IL13, IL3, LSP1, LTA, LTB4R, MGAT5, NFKB2, S100A9, TNFRSF6B, ZAP70	21
Immune Cell Trafficking	cellular infiltration	cellular infiltration by macrophages	0.0161	2.577	APOE, CCR6, IL13, LTA, MOG, NLRP3, PRKCD, SAA1, SIRT1, SLIT2, TNFRSF6B	11
Dermatological Diseases and Conditions	atopic dermatitis	moderate atopic dermatitis	0.000653		CCL17, CSF2RA, CSF2RB	3
Dermatological Diseases and Conditions	atopic dermatitis	mild atopic dermatitis	0.00102		CCL17, CSF2RA, CSF2RB	3
Dermatological Diseases and Conditions	atopic dermatitis	severe atopic dermatitis	0.0143		CSF2RA, CSF2RB	2
Dermatological Diseases and Conditions	inflammation	inflammation of skin component	0.0015		CTSL, RBPJ, TREX1	3
Dermatological Diseases and Conditions	psoriasis-like disorder	psoriasis-like disorder	0.00219		IL24, S100A9	2
Dermatological Diseases and Conditions	folliculitis	folliculitis	0.0104		CTSL, TREX1	2
Dermatological Diseases and Conditions	fibrotic disorder of skin	fibrotic disorder of skin	0.0187		APOE, IL13, MMP14	3
Dermatological Diseases and Conditions	dermatitis	Dermatitis	0.0197	0.526	APOE, ARIH1, CBR1, CCL17, CSF2RA, CSF2RB, CTSL, CXCR4, DPYSL2, ELOVL3, GRB7, HDAC6, HRH1, IL13, IL24, LTA, LTB4R, MXI1, NAGK, NLRP3, RARA, RBPJ, S100A9, TREX1	24
Immunological Disease	atopic dermatitis	moderate atopic dermatitis	0.000653		CCL17, CSF2RA, CSF2RB	3
Immunological Disease	atopic dermatitis	mild atopic dermatitis	0.00102		CCL17, CSF2RA, CSF2RB	3
Immunological Disease	atopic dermatitis	severe atopic dermatitis	0.0143		CSF2RA, CSF2RB	2
Immunological Disease	common variable immunodeficiency	common variable immunodeficiency	0.00227		C4A/C4B, FOXN1, NFKB2, PRKCD	4
Immunological Disease	hypereosinophilia	hypereosinophilia	0.00316		CCL17, DDR1, IL13, NFKB2, RNASE2	5
Immunological Disease	eosinophilia	eosinophilia	0.00342	-1.304	ALDOA, CCL17, CXCR4, DDR1, IL13, IL24, IL3, MGAT5, NFKB2, RNASE2, TPSAB1/TPSB2	11
Immunological Disease	abnormal morphology	abnormal morphology of myeloid dendritic cells	0.0043		CCR6, NFKB2	2
Immunological Disease	development	development of B cell lymphoma cells	0.00704		BAX, MXI1	2
Immunological Disease	acute leukemia	refractory acute leukemia	0.0195		AXL, CD3E, DDR1, RARA	4
Inflammatory Disease	atopic dermatitis	moderate atopic dermatitis	0.000653		CCL17, CSF2RA, CSF2RB	3
Inflammatory Disease	atopic dermatitis	mild atopic dermatitis	0.00102		CCL17, CSF2RA, CSF2RB	3
Inflammatory Disease	atopic dermatitis	severe atopic dermatitis	0.0143		CSF2RA, CSF2RB	2
Inflammatory Disease	inflammation	inflammation of skin component	0.0015		CTSL, RBPJ, TREX1	3
Inflammatory Disease	inflammatory disorder	severe inflammatory disorder	0.00436		BPI, CD3E, CD9, CSF2RA, CSF2RB, LTB4R, RNASE2, S100A9, TROVE2, WNT10A, WNT5B	11
Inflammatory Disease	necrotizing inflammation	necrotizing inflammation	0.00704		APOE, BAX	2
Inflammatory Disease	folliculitis	folliculitis	0.0104		CTSL, TREX1	2
Inflammatory Disease	severe acute respiratory syndrome	severe acute respiratory syndrome	0.0172		BPI, CD3E, CD9, CSF2RB, LTB4R, RNASE2, S100A9, TROVE2	8
Inflammatory Disease	dermatitis	Dermatitis	0.0197	0.526	APOE, ARIH1, CBR1, CCL17, CSF2RA, CSF2RB, CTSL, CXCR4, DPYSL2, ELOVL3, GRB7, HDAC6, HRH1, IL13, IL24, LTA, LTB4R, MXI1, NAGK, NLRP3, RARA, RBPJ, S100A9, TREX1	24
Inflammatory Response	atopic dermatitis	moderate atopic dermatitis	0.000653		CCL17, CSF2RA, CSF2RB	3
Inflammatory Response	atopic dermatitis	mild atopic dermatitis	0.00102		CCL17, CSF2RA, CSF2RB	3
Inflammatory Response	atopic dermatitis	severe atopic dermatitis	0.0143		CSF2RA, CSF2RB	2
Inflammatory Response	cell movement	cell movement of bone marrow cells	0.000731	-1.387	CD9, CXCR4, DDR1, IL3, MMP14	5
Inflammatory Response	cell movement	cell movement of phagocytes	0.00255	1.225	ADAMTS13, AOC3, APOE, C4A/C4B, CCL17, CCR6, CD9, CSF2RA, CXCL2, CXCR4, ELN, F2R, HRH1, IL13, IL21R, IL3, LSP1, LTA, LTB4R, MGAT5, MMP14, MOG, NLRP3, PAEP, PRKCD, RNASE2, S100A9, SAA1, SIRT1, SLIT2, SST, TMSB10/TMSB4X, TNFRSF6B, TPSAB1/TPSB2	34
Inflammatory Response	cell movement	cell movement of monocytes	0.015	-0.748	AOC3, APOE, CCL17, CXCR4, ELN, F2R, IL13, MMP14, MOG, PAEP, SST	11
Inflammatory Response	inflammation	inflammation of skin component	0.0015		CTSL, RBPJ, TREX1	3
Inflammatory Response	accumulation	accumulation of leukocytes	0.00187	-0.97	APOC3, APOE, C4A/C4B, CCL17, CXCL2, CXCR4, DDR1, F2R, IL13, IL21R, IL3, LTA, MIB1, MOG, P2RY2, RARA, RBPJ, S100A9, SH3BP2	19
Inflammatory Response	accumulation	accumulation of myeloid cells	0.00447	-0.505	APOC3, APOE, CCL17, CXCL2, DDR1, F2R, IL13, IL3, MIB1, MOG, P2RY2, RARA, S100A9	13
Inflammatory Response	accumulation	accumulation of monocyte-derived macrophages	0.00704		APOE, MOG	2
Inflammatory Response	accumulation	accumulation of macrophages	0.00757	0.129	APOC3, APOE, DDR1, F2R, IL3, MOG, S100A9	7
Inflammatory Response	accumulation	accumulation of mononuclear leukocytes	0.016	-0.745	APOE, C4A/C4B, CCL17, CXCL2, CXCR4, IL21R, LTA, MOG, RBPJ, SH3BP2	10
Inflammatory Response	activation	activation of phagocytes	0.00231	0.826	ADORA2B, APOE, AXL, BPI, C4A/C4B, CCL17, CD37, HRH1, IL13, IL19, IL24, IL3, KIR2DL1/KIR2DL3, LTA, LTB4R, MOG, PRKCD, PTPRE, RNASE2, S100A9, SAA1, SST, TNFRSF6B, UVRAG	24
Inflammatory Response	activation	activation of leukocytes	0.00592	0.524	ADORA2B, APOE, AXL, BAX, BPI, C4A/C4B, CCL17, CD37, CD3E, CSF2RB, CTSL, GJA4, HDAC6, HRH1, IL13, IL19, IL21R, IL24, IL3, KIR2DL1/KIR2DL3, LTA, LTB4R, MGAT5, MOG, NFKB2, PAEP, PRKCD, PTPRE, RAB33A, RBPJ, RNASE2, S100A9, SAA1, SIRT1, SST, TNFRSF6B, TPSAB1/TPSB2, UVRAG, ZAP70	39
Inflammatory Response	activation	activation of Th2 cells	0.00721		IL24, MOG, ZAP70	3
Inflammatory Response	activation	activation of effector T lymphocytes	0.0143		BAX, ZAP70	2
Inflammatory Response	activation	activation of myeloid cells	0.0144	-0.021	ADORA2B, APOE, BPI, C4A/C4B, CCL17, IL13, IL19, IL24, IL3, KIR2DL1/KIR2DL3, LTA, LTB4R, MOG, PRKCD, PTPRE, S100A9, SAA1, SST, TNFRSF6B, UVRAG	20
Inflammatory Response	activation	activation of inflammatory leukocytes	0.0187		C4A/C4B, LTA	2
Inflammatory Response	chemotaxis	chemotaxis of phagocytes	0.00256	0.087	APOE, CCL17, CCR6, CD9, CSF2RA, CXCL2, CXCR4, ELN, F2R, HRH1, IL13, LSP1, LTB4R, RNASE2, S100A9, SAA1, SLIT2, TMSB10/TMSB4X, TNFRSF6B, TPSAB1/TPSB2	20
Inflammatory Response	chemotaxis	chemotaxis of leukocytes	0.00318	0.084	APOE, CCL17, CCR6, CD9, CSF2RA, CXCL2, CXCR4, ELN, F2R, HRH1, IL13, IL3, LSP1, LTB4R, NFKB2, RNASE2, S100A9, SAA1, SLIT2, TMSB10/TMSB4X, TNFRSF6B, TPSAB1/TPSB2, ZNF580	23
Inflammatory Response	chemotaxis	chemotaxis of myeloid cells	0.00485	-0.242	APOE, CCL17, CCR6, CD9, CSF2RA, CXCL2, CXCR4, ELN, F2R, IL13, IL3, LSP1, LTB4R, S100A9, SAA1, SLIT2, TMSB10/TMSB4X, TNFRSF6B, TPSAB1/TPSB2	19
Inflammatory Response	chemotaxis	chemotaxis of peritoneal neutrophils	0.00704		CXCL2, LTB4R	2
Inflammatory Response	chemotaxis	chemotaxis of bone marrow cells	0.0187		CD9, MMP14	2
Inflammatory Response	chemotaxis	chemotaxis of bone marrow-derived dendritic cells	0.0187		CCR6, CXCR4	2
Inflammatory Response	abnormal morphology	abnormal morphology of myeloid dendritic cells	0.0043		CCR6, NFKB2	2
Inflammatory Response	movement	movement of bone marrow-derived dendritic cells	0.00669	-0.192	CCL17, CCR6, CXCR4, LTB4R	4
Inflammatory Response	inflammatory response	inflammatory response	0.00681	0.166	ADAMTS13, ADORA2B, AOC3, APOE, AXL, BPI, CCL17, CCR6, CD9, CSF2RA, CXCL2, CXCR4, ELN, F2R, GLI1, HRH1, IL13, IL19, IL24, IL3, LSP1, LTA, LTB4R, MMP14, MOG, NFKB2, NLRP3, NPW, PRKCD, RNASE2, S100A9, SAA1, SIRT1, SLIT2, SST, TMSB10/TMSB4X, TNFRSF6B, TPSAB1/TPSB2, TPST1, TREX1, UVRAG, WFDC1, ZNF580	43
Inflammatory Response	necrotizing inflammation	necrotizing inflammation	0.00704		APOE, BAX	2
Inflammatory Response	migration	migration of bone marrow cells	0.0103		CXCR4, DDR1, IL3	3
Inflammatory Response	folliculitis	folliculitis	0.0104		CTSL, TREX1	2
Inflammatory Response	response	response of plasmacytoid dendritic cells	0.0104		IL3, RARRES3	2
Inflammatory Response	cellular infiltration	cellular infiltration by macrophages	0.0161	2.577	APOE, CCR6, IL13, LTA, MOG, NLRP3, PRKCD, SAA1, SIRT1, SLIT2, TNFRSF6B	11
Inflammatory Response	efferocytosis	efferocytosis	0.0187		AXL, SAA1	2
Inflammatory Response	quantity	quantity of follicular dendritic cells	0.0187		LTA, NFKB2	2
Inflammatory Response	dermatitis	Dermatitis	0.0197	0.526	APOE, ARIH1, CBR1, CCL17, CSF2RA, CSF2RB, CTSL, CXCR4, DPYSL2, ELOVL3, GRB7, HDAC6, HRH1, IL13, IL24, LTA, LTB4R, MXI1, NAGK, NLRP3, RARA, RBPJ, S100A9, TREX1	24
Hematopoiesis	cell movement	cell movement of bone marrow cells	0.000731	-1.387	CD9, CXCR4, DDR1, IL3, MMP14	5
Hematopoiesis	development	development of myeloid cells	0.000866	-0.137	AKAP13, CCL17, CD9, CSF2RA, CSF2RB, CXCR4, IL13, IL3, NFKB2, RARA, RBPJ, TNFRSF11A	12
Hematopoiesis	development	development of macrophages	0.00165	0.269	AKAP13, CCL17, CD9, IL3, NFKB2, RARA, RBPJ, TNFRSF11A	8
Hematopoiesis	development	development of antigen presenting cells	0.00168	-0.112	AKAP13, CCL17, CD9, IL13, IL3, LTA, NFKB2, RARA, RBPJ, TNFRSF11A	10
Hematopoiesis	development	development of phagocytes	0.00226	-0.112	AKAP13, CCL17, CD9, CSF2RB, IL13, IL3, LTA, NFKB2, RARA, RBPJ, TNFRSF11A	11
Hematopoiesis	development	development of bone marrow-derived macrophages	0.00669	0.339	AKAP13, RARA, RBPJ, TNFRSF11A	4
Hematopoiesis	development	arrest in development of pro-T lymphocytes	0.0143		CXCR4, mir-34	2
Hematopoiesis	development	development of eosinophils	0.0187		CSF2RA, IL13	2
Hematopoiesis	myelopoiesis	myelopoiesis of bone marrow cells	0.00102		AXL, IL3, RARA	3
Hematopoiesis	myelopoiesis	myelopoiesis of bone marrow	0.00378		AXL, IL3, RARA, RBM38	4
Hematopoiesis	quantity	quantity of transitional type 1 B lymphocytes	0.0015		AKAP13, ARID3A, SPNS2	3
Hematopoiesis	presence	presence of thymocytes	0.0043		BAX, CXCR4	2
Hematopoiesis	maturation	maturation of hematopoietic progenitor cells	0.00709	-0.509	CCND2, CD3E, IL21R, IL3, PAX1, RARA, SST	7
Hematopoiesis	migration	migration of bone marrow cells	0.0103		CXCR4, DDR1, IL3	3
Hematopoiesis	chemotaxis	chemotaxis of bone marrow cells	0.0187		CD9, MMP14	2
Hematopoiesis	expansion	expansion of hematopoietic progenitor cells	0.0198	-1.4	CCND2, CD3E, IL3, SET, VPREB1, ZAP70	6
Hematopoiesis	osteoclastogenesis	osteoclastogenesis of bone marrow-derived macrophages	0.0212		RARA, RBPJ, TNFRSF11A	3
Carbohydrate Metabolism	metabolism	metabolism of daunorubicin	0.000744		CBR1, CBR3	2
Carbohydrate Metabolism	metabolism	metabolism of doxorubicin	0.00219		CBR1, CBR3	2
Carbohydrate Metabolism	accumulation	accumulation of polysaccharide	0.00343	1.356	APOE, GAA, HEXB, IL13, PAX1, TAF10	6
Carbohydrate Metabolism	accumulation	accumulation of carbohydrate	0.00549	1.13	APOE, CSF2RB, GAA, HEXB, HRH1, IL13, LTB4R, LYPLA2, OXT, PAX1, TAF10	11
Carbohydrate Metabolism	accumulation	accumulation of glycosaminoglycan	0.0187		APOE, HEXB, IL13	3
Carbohydrate Metabolism	quantity	quantity of carbohydrate	0.0165	0.125	ACADM, ADORA2B, APOE, BAX, C8orf44-SGK3/SGK3, CACNA1E, CEL, CTHRC1, F2R, FGFR4, FKBP1B, GAA, GIPR, GLP1R, HEXB, MADD, MGAT5, OXT, P2RY2, PDX1, RPS6KB1, SCP2, SIRT1, SOCS7, SST, TERF2IP, THRSP, TPSAB1/TPSB2, UGP2	29
Carbohydrate Metabolism	catabolism	catabolism of oligosaccharide	0.0187		HEXB, NEU4	2
Cardiovascular System Development and Function	vasodilation	vasodilation of pulmonary artery	0.000744		ADORA2B, ELN	2
Cardiovascular System Development and Function	migration	migration of vascular endothelial cells	0.000881	-1.188	CD9, EFNA1, F2R, FLNB, GATA6, HRH1, HSP90AB1, IL24, MMP14, PAEP, SAA1, SLIT2, TMSB10/TMSB4X, TNFRSF6B	14
Cardiovascular System Development and Function	migration	migration of endothelial cells	0.019	-1.157	APOE, AXL, CD9, EFNA1, EGFL7, ELN, F2R, FLNB, GATA6, HRH1, HSP90AB1, IL24, MMP14, PAEP, SAA1, SLIT2, TMSB10/TMSB4X, TNFRSF6B, ZNF580	19
Cardiovascular System Development and Function	abnormal morphology	abnormal morphology of carotid artery	0.0021		F2R, SDHD, TDG	3
Cardiovascular System Development and Function	abnormal morphology	abnormal morphology of heart septum	0.00404		APOE, CCND2, CXCR4, EFNA1, FAT4, FKBP1B, GATA6	7
Cardiovascular System Development and Function	abnormal morphology	abnormal morphology of heart	0.0079		ACADM, AKAP13, APOE, ARID3A, CCND2, CXCR4, EFNA1, ELN, F2R, FAT4, FKBP1B, FLRT2, GAA, GATA6, MIB1, MMP14, RARA, RBPJ, RPS6KB1, SIRT1, SOX11, TDG, TREX1	23
Cardiovascular System Development and Function	abnormal morphology	abnormal morphology of ventricular septum	0.00854		APOE, CCND2, CXCR4, EFNA1, FKBP1B, GATA6	6
Cardiovascular System Development and Function	abnormal morphology	abnormal morphology of semilunar valve	0.00964		EFNA1, ELN, RARA, SOX11	4
Cardiovascular System Development and Function	abnormal morphology	abnormal morphology of heart ventricle	0.0117		APOE, CCND2, CXCR4, EFNA1, ELN, F2R, FKBP1B, GAA, GATA6, RARA, SIRT1, TDG	12
Cardiovascular System Development and Function	abnormal morphology	abnormal morphology of vascular smooth muscle	0.0147		APOE, CXCR4, ELN, GATA6	4
Cardiovascular System Development and Function	abnormal morphology	abnormal morphology of aortic valve	0.0187		EFNA1, ELN, RARA	3
Cardiovascular System Development and Function	area	area of abdominal aorta	0.00219		APOE, LTB4R	2
Cardiovascular System Development and Function	area	area of neointima	0.0043		APOE, DDR1	2
Cardiovascular System Development and Function	area	area of blood vessel	0.00472		APOE, DDR1, LTB4R	3
Cardiovascular System Development and Function	diameter	diameter of abdominal aorta	0.00219		APOE, LTB4R	2
Cardiovascular System Development and Function	diameter	diameter of artery	0.00721		APOE, ELN, LTB4R	3
Cardiovascular System Development and Function	development	endothelial cell development	0.00354	-0.255	APOE, AXL, BPI, CD9, CXCL2, EFNA1, EGFL7, F2R, GATA6, HRH1, IL13, mir-34, MMP14, OXT, PRKCD, S100A9, SAA1, SEPT9, SIRT1, SST, TNFRSF6B, WTAP, ZNF580	23
Cardiovascular System Development and Function	morphology	morphology of semilunar valve	0.00399		APOE, EFNA1, ELN, RARA, SOX11	5
Cardiovascular System Development and Function	morphology	morphology of aortic valve	0.00586		APOE, EFNA1, ELN, RARA	4
Cardiovascular System Development and Function	morphology	morphology of cardiac valve	0.0121		APOE, EFNA1, ELN, RARA, SIRT1, SOX11	6
Cardiovascular System Development and Function	morphology	morphology of aorta	0.0138		APOE, ELN, GATA6, LTB4R, MIB1, RARA	6
Cardiovascular System Development and Function	morphology	morphology of heart	0.014		ACADM, AKAP13, APOE, ARID3A, CABIN1, CCND2, CXCR4, DIO3, EFNA1, ELN, F2R, FAT4, FKBP1B, FLRT2, GAA, GATA6, GLP1R, KCNQ1, MIB1, MMP14, RARA, RBPJ, RPS6KB1, SIRT1, SOX11, TDG, TREX1	27
Cardiovascular System Development and Function	morphology	morphology of vessel component	0.0176		AOC3, APOE, CXCR4, DDR1, ELN, GATA6	6
Cardiovascular System Development and Function	morphology	morphology of artery	0.0185		AOC3, APOE, ELN, F2R, GATA6, LTB4R, MIB1, RARA, RBPJ, SDHD, TDG	11
Cardiovascular System Development and Function	morphology	morphology of heart ventricle	0.02		APOE, CCND2, CXCR4, DIO3, EFNA1, ELN, F2R, FKBP1B, GAA, GATA6, GLP1R, RARA, SIRT1, TDG	14
Cardiovascular System Development and Function	vasculogenesis	vasculogenesis	0.00652	-1.165	APOE, AXL, BPI, CCR6, CD3E, CD9, CSF2RB, CXCL2, CXCR4, DDR1, EFNA1, EGFL7, ELN, F2R, FOXN1, GATA6, GLI1, HRH1, IL13, IL19, IL24, IL3, LTB4R, MGAT5, MIB1, mir-34, MMP14, MYO18B, OXT, PRKCD, RARA, RBPJ, S100A9, SAA1, SEPT9, SIRT1, SLIT2, SST, TDG, TNFRSF6B, WTAP, ZNF580	42
Cardiovascular System Development and Function	proliferation	proliferation of endothelial cells	0.00966	-0.739	APOE, AXL, BPI, EFNA1, EGFL7, F2R, GATA6, HRH1, mir-34, OXT, PRKCD, S100A9, SAA1, SEPT9, SIRT1, SST, TNFRSF6B, WTAP, ZNF580	19
Cardiovascular System Development and Function	cell viability	cell viability of cardiomyocytes	0.0108		CXCR4, GLP1R, HSPB6, SST	4
Drug Metabolism	metabolism	metabolism of daunorubicin	0.000744		CBR1, CBR3	2
Drug Metabolism	metabolism	metabolism of doxorubicin	0.00219		CBR1, CBR3	2
Drug Metabolism	binding	binding of dexamethasone	0.0043		HDAC6, SST	2
Nucleic Acid Metabolism	conversion	conversion of cyclic GMP	0.000744		GUCA1A, GUCY2D	2
Nucleic Acid Metabolism	conversion	conversion of GTP	0.00704		GUCA1A, GUCY2D	2
Nucleic Acid Metabolism	synthesis	synthesis of cyclic GMP	0.000883	-1.969	ADORA2B, APOE, GUCA1A, GUCY2D, NPR2, RUNDC3A, SST	7
Nucleic Acid Metabolism	synthesis	synthesis of purine nucleotide	0.0013	-1.849	ADORA2B, ALDOA, APOE, CHCHD6, GUCA1A, GUCY2D, NDUFS6, NPR2, PDX1, PPCDC, PRKCD, RUNDC3A, SIRT1, SST	14
Nucleic Acid Metabolism	synthesis	synthesis of nucleotide	0.00767	-2.134	ADORA2B, ALDOA, APOE, AVPR2, CGB3 (includes others), CHCHD6, CXCR4, GIPR, GLP1R, GUCA1A, GUCY2D, MC5R, NDUFS6, NPR2, P2RY2, PDX1, PPCDC, PRKCD, RUNDC3A, SET, SIRT1, SST	22
Nucleic Acid Metabolism	metabolism	metabolism of nucleic acid component or derivative	0.000971	-2.134	ADORA2B, ALDOA, AMPD2, APOE, AVPR2, CGB3 (includes others), CHCHD6, CXCR4, DPYSL2, GCDH, GIPR, GLP1R, GUCA1A, GUCY2D, MC5R, NDUFS6, NPR2, OAS3, P2RY2, PDE4A, PDX1, PPCDC, PRKCD, REXO2, RUNDC3A, SCP2, SET, SIRT1, SLC25A25, SST, THTPA, UGP2, UPP1	33
Nucleic Acid Metabolism	metabolism	metabolism of nucleotide	0.00337	-2.134	ADORA2B, ALDOA, AMPD2, APOE, AVPR2, CGB3 (includes others), CHCHD6, CXCR4, GIPR, GLP1R, GUCA1A, GUCY2D, MC5R, NDUFS6, NPR2, P2RY2, PDE4A, PDX1, PPCDC, PRKCD, REXO2, RUNDC3A, SET, SIRT1, SLC25A25, SST, UPP1	27
Nucleic Acid Metabolism	metabolism	metabolism of cyclic nucleotides	0.00582	-2.028	ADORA2B, APOE, AVPR2, CGB3 (includes others), CXCR4, GIPR, GLP1R, GUCA1A, GUCY2D, MC5R, NPR2, P2RY2, PDE4A, PDX1, RUNDC3A, SET, SST	17
Nucleic Acid Metabolism	biosynthesis	biosynthesis of cyclic nucleotides	0.00614	-2.028	ADORA2B, APOE, AVPR2, CGB3 (includes others), CXCR4, GIPR, GLP1R, GUCA1A, GUCY2D, MC5R, NPR2, P2RY2, PDX1, RUNDC3A, SET, SST	16
Nucleic Acid Metabolism	quantity	quantity of cyclic nucleotides	0.00645	-1.124	ADORA2B, APOE, CGB3 (includes others), CXCR4, F2R, GIPR, GLP1R, GUCY2D, IL13, NPR2, OXT, PDE4A, SST, TAS1R3	14
Nucleic Acid Metabolism	activation	activation of Adenylate cyclase	0.012		ADORA2B, AVPR2, GIPR, GLP1R	4
Small Molecule Biochemistry	conversion	conversion of cyclic GMP	0.000744		GUCA1A, GUCY2D	2
Small Molecule Biochemistry	conversion	conversion of GTP	0.00704		GUCA1A, GUCY2D	2
Small Molecule Biochemistry	metabolism	metabolism of daunorubicin	0.000744		CBR1, CBR3	2
Small Molecule Biochemistry	metabolism	metabolism of doxorubicin	0.00219		CBR1, CBR3	2
Small Molecule Biochemistry	metabolism	metabolism of nucleotide	0.00337	-2.134	ADORA2B, ALDOA, AMPD2, APOE, AVPR2, CGB3 (includes others), CHCHD6, CXCR4, GIPR, GLP1R, GUCA1A, GUCY2D, MC5R, NDUFS6, NPR2, P2RY2, PDE4A, PDX1, PPCDC, PRKCD, REXO2, RUNDC3A, SET, SIRT1, SLC25A25, SST, UPP1	27
Small Molecule Biochemistry	metabolism	metabolism of cyclic nucleotides	0.00582	-2.028	ADORA2B, APOE, AVPR2, CGB3 (includes others), CXCR4, GIPR, GLP1R, GUCA1A, GUCY2D, MC5R, NPR2, P2RY2, PDE4A, PDX1, RUNDC3A, SET, SST	17
Small Molecule Biochemistry	synthesis	synthesis of cyclic GMP	0.000883	-1.969	ADORA2B, APOE, GUCA1A, GUCY2D, NPR2, RUNDC3A, SST	7
Small Molecule Biochemistry	synthesis	synthesis of purine nucleotide	0.0013	-1.849	ADORA2B, ALDOA, APOE, CHCHD6, GUCA1A, GUCY2D, NDUFS6, NPR2, PDX1, PPCDC, PRKCD, RUNDC3A, SIRT1, SST	14
Small Molecule Biochemistry	synthesis	synthesis of nucleotide	0.00767	-2.134	ADORA2B, ALDOA, APOE, AVPR2, CGB3 (includes others), CHCHD6, CXCR4, GIPR, GLP1R, GUCA1A, GUCY2D, MC5R, NDUFS6, NPR2, P2RY2, PDX1, PPCDC, PRKCD, RUNDC3A, SET, SIRT1, SST	22
Small Molecule Biochemistry	transport	transport of cholesterol	0.00128	0.744	AKAP13, APOC3, APOE, OSBPL2, PRKCD, S100A9, SAA1, SCP2, SIRT1, STX12, TSPO	11
Small Molecule Biochemistry	transport	transport of phospholipid	0.0025	0.655	AKAP13, APOC3, APOE, PRELID1, PRKCD, SCP2, STX12	7
Small Molecule Biochemistry	transport	transport of steroid	0.00277	0.482	AKAP13, APOC3, APOE, FABP6, OSBPL2, PRKCD, S100A9, SAA1, SCP2, SIRT1, STX12, TSPO	12
Small Molecule Biochemistry	transport	transport of lipid	0.011	0.49	AKAP13, APOC3, APOE, FABP6, GIPR, OSBPL2, PRELID1, PRKCD, S100A9, SAA1, SCP2, SIRT1, SLC25A10, STX12, TSPO	15
Small Molecule Biochemistry	binding	binding of lipid	0.00224	-0.64	APOE, BPI, F2R, FABP6, HDAC6, HSP90AB1, RARA, SST	8
Small Molecule Biochemistry	binding	binding of dexamethasone	0.0043		HDAC6, SST	2
Small Molecule Biochemistry	efflux	efflux of lipid	0.00339	1.269	AKAP13, APOC3, APOE, GIPR, OSBPL2, S100A9, SAA1, SCP2, SIRT1, STX12	10
Small Molecule Biochemistry	efflux	efflux of cholesterol	0.00455	1.001	AKAP13, APOC3, APOE, OSBPL2, S100A9, SAA1, SCP2, SIRT1, STX12	9
Small Molecule Biochemistry	efflux	efflux of phospholipid	0.00669	0.655	AKAP13, APOC3, APOE, STX12	4
Small Molecule Biochemistry	accumulation	accumulation of triacylglycerol	0.00608	-1.331	APOC3, APOE, MID1IP1, SCP2, SIRT1, SLC2A8, TAF10, TAS1R3	8
Small Molecule Biochemistry	accumulation	accumulation of lipid	0.0161	-0.739	APOC3, APOE, BAX, CEL, CSF2RB, ELOVL3, HEXB, HRH1, IL13, LYPLA2, MID1IP1, SAA1, SCP2, SIRT1, SLC2A8, SLC32A1, TAF10, TAS1R3	18
Small Molecule Biochemistry	accumulation	accumulation of glycosaminoglycan	0.0187		APOE, HEXB, IL13	3
Small Molecule Biochemistry	accumulation	accumulation of cholesterol ester	0.0212		APOE, CEL, SCP2	3
Small Molecule Biochemistry	biosynthesis	biosynthesis of cyclic nucleotides	0.00614	-2.028	ADORA2B, APOE, AVPR2, CGB3 (includes others), CXCR4, GIPR, GLP1R, GUCA1A, GUCY2D, MC5R, NPR2, P2RY2, PDX1, RUNDC3A, SET, SST	16
Small Molecule Biochemistry	quantity	quantity of cyclic nucleotides	0.00645	-1.124	ADORA2B, APOE, CGB3 (includes others), CXCR4, F2R, GIPR, GLP1R, GUCY2D, IL13, NPR2, OXT, PDE4A, SST, TAS1R3	14
Small Molecule Biochemistry	quantity	quantity of glycosylceramide	0.0212		APOE, PRKCD, RARA	3
Small Molecule Biochemistry	abnormal quantity	abnormal quantity of pituitary hormone derivative	0.0104		DIO3, SST	2
Small Molecule Biochemistry	hydrolysis	hydrolysis of triacylglycerol	0.012	-1.98	APOC3, APOE, CEL, OSBPL2	4
Small Molecule Biochemistry	exocytosis	exocytosis of catecholamine	0.0122		CPLX2, SNAP25, SNAP29	3
Small Molecule Biochemistry	release	release of Ca2+	0.0176	-1.087	AHCYL1, BAX, CCL17, CXCR4, F2R, FKBP1B, GLP1R, HRH1, IL13, OXT, SLIT2, SST, ZAP70	13
Small Molecule Biochemistry	catabolism	catabolism of ganglioside	0.0187		HEXB, NEU4	2
Small Molecule Biochemistry	internalization	internalization of fatty acid	0.0187		APOE, SCP2	2
Digestive System Development and Function	size	size of islets of Langerhans	0.000805		CACNA1D, CCND2, DIO3, NLRP3, PDX1, RPS6KB1	6
Digestive System Development and Function	morphology	morphology of digestive system	0.0035		APOE, C4A/C4B, CACNA1D, CCND2, CCR6, CEL, CTHRC1, DIO3, FABP6, FAT4, FGF18, FGFR4, GATA6, GLI1, HEXB, IGF2BP1, IL13, INHBB, KCNQ1, LTA, MAPK8IP2, MMP14, MTHFD2, MUC2, NFKB2, NKD1, NLRP3, NPR2, PDX1, PRKCD, RARA, RPS6KB1, SCP2, SIM2, SIRT1, SOCS7, SOX3, SST, TNFRSF11A, WNT10A	40
Digestive System Development and Function	morphology	morphology of islets of Langerhans	0.00737		CACNA1D, CCND2, DIO3, MAPK8IP2, NLRP3, PDX1, PRKCD, RPS6KB1, SOCS7	9
Digestive System Development and Function	morphology	morphology of crypt	0.0187		IGF2BP1, MUC2	2
Digestive System Development and Function	abnormal morphology	abnormal morphology of digestive system	0.0171		APOE, C4A/C4B, CACNA1D, CCR6, CTHRC1, FAT4, GATA6, GLI1, HEXB, INHBB, KCNQ1, LTA, MAPK8IP2, MMP14, MTHFD2, MUC2, NFKB2, NKD1, NPR2, PDX1, PRKCD, RARA, RPS6KB1, SCP2, SIM2, SIRT1, SOCS7, SOX3, SST, TNFRSF11A, WNT10A	31
Digestive System Development and Function	adipogenesis	adipogenesis of liver	0.0187		SIRT1, SLC2A8, THRSP	3
Endocrine System Development and Function	size	size of islets of Langerhans	0.000805		CACNA1D, CCND2, DIO3, NLRP3, PDX1, RPS6KB1	6
Endocrine System Development and Function	development	development of hypothalamus	0.0015		BAX, SIM2, SOX3	3
Endocrine System Development and Function	function	function of beta islet cells	0.00215		APOC3, CACNA1D, CACNA1E, GLP1R, PDX1	5
Endocrine System Development and Function	binding	binding of dexamethasone	0.0043		HDAC6, SST	2
Endocrine System Development and Function	morphology	morphology of islets of Langerhans	0.00737		CACNA1D, CCND2, DIO3, MAPK8IP2, NLRP3, PDX1, PRKCD, RPS6KB1, SOCS7	9
Endocrine System Development and Function	abnormal quantity	abnormal quantity of pituitary hormone derivative	0.0104		DIO3, SST	2
Endocrine System Development and Function	differentiation	differentiation of beta islet cells	0.0187		CACNA1D, PDX1	2
Cellular Development	development	development of myeloid cells	0.000866	-0.137	AKAP13, CCL17, CD9, CSF2RA, CSF2RB, CXCR4, IL13, IL3, NFKB2, RARA, RBPJ, TNFRSF11A	12
Cellular Development	development	development of macrophages	0.00165	0.269	AKAP13, CCL17, CD9, IL3, NFKB2, RARA, RBPJ, TNFRSF11A	8
Cellular Development	development	development of antigen presenting cells	0.00168	-0.112	AKAP13, CCL17, CD9, IL13, IL3, LTA, NFKB2, RARA, RBPJ, TNFRSF11A	10
Cellular Development	development	development of phagocytes	0.00226	-0.112	AKAP13, CCL17, CD9, CSF2RB, IL13, IL3, LTA, NFKB2, RARA, RBPJ, TNFRSF11A	11
Cellular Development	development	endothelial cell development	0.00354	-0.255	APOE, AXL, BPI, CD9, CXCL2, EFNA1, EGFL7, F2R, GATA6, HRH1, IL13, mir-34, MMP14, OXT, PRKCD, S100A9, SAA1, SEPT9, SIRT1, SST, TNFRSF6B, WTAP, ZNF580	23
Cellular Development	development	development of bone marrow-derived macrophages	0.00669	0.339	AKAP13, RARA, RBPJ, TNFRSF11A	4
Cellular Development	development	development of B cell lymphoma cells	0.00704		BAX, MXI1	2
Cellular Development	development	arrest in development of pro-T lymphocytes	0.0143		CXCR4, mir-34	2
Cellular Development	development	development of eosinophils	0.0187		CSF2RA, IL13	2
Cellular Development	myelopoiesis	myelopoiesis of bone marrow cells	0.00102		AXL, IL3, RARA	3
Cellular Development	myelopoiesis	myelopoiesis of bone marrow	0.00378		AXL, IL3, RARA, RBM38	4
Cellular Development	cell proliferation	cell proliferation of adenocarcinoma cell lines	0.00188	-1.432	AXL, GATA6, GLI1, RARA, SLIT2	5
Cellular Development	cell proliferation	cell proliferation of tumor cell lines	0.0158	-1.264	ABTB1, ADORA2B, ALDOA, AMH, ARID3A, ARIH1, AXL, BAX, BTG2, C8orf44-SGK3/SGK3, CACNA1D, CCL17, CCNB2, CCND2, CDK3, CEL, CHCHD6, CLDN2, CSF2RB, CXCR4, DGKD, EFNA1, FGFR4, FOXG1, GATA6, GJA4, GLI1, GRB7, HDAC6, HSPB6, IGF2BP1, IKBKE, IL13, IL19, IL24, IL3, LLGL1, MADD, MGAT5, mir-34, MMP14, MXI1, NAA38, NEU4, NOL7, OAS3, OXT, P2RY2, PAEP, PDX1, PHLPP1, POU4F2, PPP1R1B, PPP2R5C, PRKCD, PTPRE, RARA, R…	79
Cellular Development	immortalization	immortalization of bone marrow cells	0.0021		CSF2RB, RARA, SETBP1	3
Cellular Development	immortalization	immortalization of myeloid progenitor cells	0.0187		CSF2RB, SETBP1	2
Cellular Development	establishment	establishment of neuromuscular synapse	0.00219		CHAT, F2R	2
Cellular Development	differentiation	differentiation of lymphoma cell lines	0.00551	0.151	BTG2, IL24, PRKCD, RARA, SOX11	5
Cellular Development	differentiation	differentiation of testis	0.0103		AMH, DMRT1, SOX3	3
Cellular Development	differentiation	differentiation of acute myeloid leukemia blast cells	0.0143		IL24, mir-34	2
Cellular Development	differentiation	differentiation of artery	0.0143		CXCR4, MIB1	2
Cellular Development	differentiation	differentiation of beta islet cells	0.0187		CACNA1D, PDX1	2
Cellular Development	differentiation	differentiation of fibrocytes	0.0187		F2R, SLIT2	2
Cellular Development	proliferation	proliferation of B-1a lymphocytes	0.00704		CCND2, NFKB2	2
Cellular Development	proliferation	proliferation of endothelial cells	0.00966	-0.739	APOE, AXL, BPI, EFNA1, EGFL7, F2R, GATA6, HRH1, mir-34, OXT, PRKCD, S100A9, SAA1, SEPT9, SIRT1, SST, TNFRSF6B, WTAP, ZNF580	19
Cellular Development	proliferation	proliferation of embryonic cell lines	0.00992	-0.047	BATF, FGFR4, HSP90AB1, OXT, PNN, RARRES3, RPS6KB1, STK26, TFDP1, ZBTB48, ZMIZ2	11
Cellular Development	proliferation	proliferation of epithelial cell lines	0.011	-0.039	ALDOA, CXCL2, DDR1, FGFR4, GLI1, HDAC6, HSP90AB1, IGF2BP1, MMP14, PNN, RARRES3, STK26, TFDP1, ZBTB48, ZMIZ2	15
Cellular Development	proliferation	proliferation of exocrine cells	0.012		HDAC6, OXT, SET, SST	4
Cellular Development	proliferation	proliferation of prostate cancer cells	0.0147		BTG2, EFNA1, F2R, INHBB	4
Cellular Development	proliferation	proliferation of tumor cells	0.017	-1.49	BTG2, C8orf44-SGK3/SGK3, CSF2RA, CXCR4, EFNA1, F2R, FGF18, FGFR4, HDAC6, IKBKE, IL13, IL24, IL3, INHBB, LTA, LZTS2, mir-34, MMP14, PDE4A, PRKCD, PTPRE, S100A9, SEPT9, SIRT1, SST, SUGT1	26
Cellular Development	proliferation	proliferation of glioma cells	0.0178		CSF2RA, CXCR4, PRKCD, S100A9	4
Cellular Development	proliferation	proliferation of myeloma cell lines	0.0198	-1.4	ARIH1, CCL17, IL13, mir-34, RPS6KB1, SLC2A8	6
Cellular Development	maturation	maturation of hematopoietic progenitor cells	0.00709	-0.509	CCND2, CD3E, IL21R, IL3, PAX1, RARA, SST	7
Cellular Development	inactivation	inactivation of myeloid cells	0.0104		ADORA2B, IL13	2
Cellular Development	loss	loss of dendritic spines	0.0142		APOE, GRIN1, RPS6KB1	3
Cellular Development	outgrowth	outgrowth of neurites	0.0159	-3.03	APOE, BAX, CD9, DDR1, DPYSL2, EFNA1, FGF18, FGFR4, FOXG1, MIB1, mir-34, NEU4, P2RY2, PAK6, PDE4A, POU4F2, PRKCD, RAB33A, SET, SLIT2, SST, TBC1D24, ZFYVE27	23
Cellular Development	expansion	expansion of hematopoietic progenitor cells	0.0198	-1.4	CCND2, CD3E, IL3, SET, VPREB1, ZAP70	6
Cellular Development	osteoclastogenesis	osteoclastogenesis of bone marrow-derived macrophages	0.0212		RARA, RBPJ, TNFRSF11A	3
Cellular Growth and Proliferation	development	development of myeloid cells	0.000866	-0.137	AKAP13, CCL17, CD9, CSF2RA, CSF2RB, CXCR4, IL13, IL3, NFKB2, RARA, RBPJ, TNFRSF11A	12
Cellular Growth and Proliferation	development	development of macrophages	0.00165	0.269	AKAP13, CCL17, CD9, IL3, NFKB2, RARA, RBPJ, TNFRSF11A	8
Cellular Growth and Proliferation	development	development of antigen presenting cells	0.00168	-0.112	AKAP13, CCL17, CD9, IL13, IL3, LTA, NFKB2, RARA, RBPJ, TNFRSF11A	10
Cellular Growth and Proliferation	development	development of phagocytes	0.00226	-0.112	AKAP13, CCL17, CD9, CSF2RB, IL13, IL3, LTA, NFKB2, RARA, RBPJ, TNFRSF11A	11
Cellular Growth and Proliferation	development	endothelial cell development	0.00354	-0.255	APOE, AXL, BPI, CD9, CXCL2, EFNA1, EGFL7, F2R, GATA6, HRH1, IL13, mir-34, MMP14, OXT, PRKCD, S100A9, SAA1, SEPT9, SIRT1, SST, TNFRSF6B, WTAP, ZNF580	23
Cellular Growth and Proliferation	development	development of bone marrow-derived macrophages	0.00669	0.339	AKAP13, RARA, RBPJ, TNFRSF11A	4
Cellular Growth and Proliferation	development	development of B cell lymphoma cells	0.00704		BAX, MXI1	2
Cellular Growth and Proliferation	development	arrest in development of pro-T lymphocytes	0.0143		CXCR4, mir-34	2
Cellular Growth and Proliferation	development	development of eosinophils	0.0187		CSF2RA, IL13	2
Cellular Growth and Proliferation	myelopoiesis	myelopoiesis of bone marrow cells	0.00102		AXL, IL3, RARA	3
Cellular Growth and Proliferation	cell proliferation	cell proliferation of adenocarcinoma cell lines	0.00188	-1.432	AXL, GATA6, GLI1, RARA, SLIT2	5
Cellular Growth and Proliferation	cell proliferation	cell proliferation of tumor cell lines	0.0158	-1.264	ABTB1, ADORA2B, ALDOA, AMH, ARID3A, ARIH1, AXL, BAX, BTG2, C8orf44-SGK3/SGK3, CACNA1D, CCL17, CCNB2, CCND2, CDK3, CEL, CHCHD6, CLDN2, CSF2RB, CXCR4, DGKD, EFNA1, FGFR4, FOXG1, GATA6, GJA4, GLI1, GRB7, HDAC6, HSPB6, IGF2BP1, IKBKE, IL13, IL19, IL24, IL3, LLGL1, MADD, MGAT5, mir-34, MMP14, MXI1, NAA38, NEU4, NOL7, OAS3, OXT, P2RY2, PAEP, PDX1, PHLPP1, POU4F2, PPP1R1B, PPP2R5C, PRKCD, PTPRE, RARA, R…	79
Cellular Growth and Proliferation	establishment	establishment of neuromuscular synapse	0.00219		CHAT, F2R	2
Cellular Growth and Proliferation	induction	induction of blast cells	0.00219		IL24, IL3	2
Cellular Growth and Proliferation	production	production of lymphocytes	0.00376		CTSL, FOXN1, IKBKE, IL13, IL3, MOG	6
Cellular Growth and Proliferation	production	production of sensory neurons	0.0104		POU4F2, SOX11	2
Cellular Growth and Proliferation	proliferation	proliferation of B-1a lymphocytes	0.00704		CCND2, NFKB2	2
Cellular Growth and Proliferation	proliferation	proliferation of endothelial cells	0.00966	-0.739	APOE, AXL, BPI, EFNA1, EGFL7, F2R, GATA6, HRH1, mir-34, OXT, PRKCD, S100A9, SAA1, SEPT9, SIRT1, SST, TNFRSF6B, WTAP, ZNF580	19
Cellular Growth and Proliferation	proliferation	proliferation of embryonic cell lines	0.00992	-0.047	BATF, FGFR4, HSP90AB1, OXT, PNN, RARRES3, RPS6KB1, STK26, TFDP1, ZBTB48, ZMIZ2	11
Cellular Growth and Proliferation	proliferation	proliferation of epithelial cell lines	0.011	-0.039	ALDOA, CXCL2, DDR1, FGFR4, GLI1, HDAC6, HSP90AB1, IGF2BP1, MMP14, PNN, RARRES3, STK26, TFDP1, ZBTB48, ZMIZ2	15
Cellular Growth and Proliferation	proliferation	proliferation of epithelial cells	0.0118	-1.338	BAX, C8orf44-SGK3/SGK3, CCND2, CD9, CSF2RB, CXCR4, EFNA1, FGF18, FOXN1, GLI1, HDAC6, IL24, INHBB, LTA, LTB4R, mir-34, MMP14, OXT, PRKCD, RARA, RBPJ, RPS6KB1, SIM2, SOX11, SPINT2, SST, TMC8, WFDC1	28
Cellular Growth and Proliferation	proliferation	proliferation of exocrine cells	0.012		HDAC6, OXT, SET, SST	4
Cellular Growth and Proliferation	proliferation	proliferation of prostate cancer cells	0.0147		BTG2, EFNA1, F2R, INHBB	4
Cellular Growth and Proliferation	proliferation	proliferation of tumor cells	0.017	-1.49	BTG2, C8orf44-SGK3/SGK3, CSF2RA, CXCR4, EFNA1, F2R, FGF18, FGFR4, HDAC6, IKBKE, IL13, IL24, IL3, INHBB, LTA, LZTS2, mir-34, MMP14, PDE4A, PRKCD, PTPRE, S100A9, SEPT9, SIRT1, SST, SUGT1	26
Cellular Growth and Proliferation	proliferation	proliferation of glioma cells	0.0178		CSF2RA, CXCR4, PRKCD, S100A9	4
Cellular Growth and Proliferation	proliferation	proliferation of cells	0.0186	-1.57	ABTB1, ADORA2B, AKAP13, ALDOA, AMH, APOE, ARID3A, ARIH1, AVPR2, AXL, BATF, BAX, BPI, BTG2, C8orf44-SGK3/SGK3, CACNA1D, CBR1, CCL17, CCNB2, CCND2, CCR6, CD37, CD3E, CD9, CDK3, CEL, CGB3 (includes others), CHCHD6, CLDN2, COL6A1, CSF2RA, CSF2RB, CTDSPL, CTHRC1, CTSL, CXCL2, CXCR4, DDR1, DGKD, DPYSL2, EFNA1, EGFL7, ELN, EMX1, F2R, FABP6, FAT4, FGF18, FGFR4, FKBP1B, FOXG1, FOXN1, GATA6, GCNT2, GJA4, G…	169
Cellular Growth and Proliferation	proliferation	proliferation of myeloma cell lines	0.0198	-1.4	ARIH1, CCL17, IL13, mir-34, RPS6KB1, SLC2A8	6
Cellular Growth and Proliferation	pluripotency	pluripotency of fibroblast cell lines	0.00721		GATA6, PAX1, SOX3	3
Cellular Growth and Proliferation	outgrowth	outgrowth of cells	0.0111	-2.751	APOE, BAX, CD9, CXCL2, DDR1, DPYSL2, EFNA1, FGF18, FGFR4, FOXG1, MIB1, mir-34, MMP14, NEU4, P2RY2, PAK6, PDE4A, POU4F2, PRKCD, RAB33A, SET, SLIT2, SST, TBC1D24, ZFYVE27	25
Cellular Growth and Proliferation	outgrowth	outgrowth of neurites	0.0159	-3.03	APOE, BAX, CD9, DDR1, DPYSL2, EFNA1, FGF18, FGFR4, FOXG1, MIB1, mir-34, NEU4, P2RY2, PAK6, PDE4A, POU4F2, PRKCD, RAB33A, SET, SLIT2, SST, TBC1D24, ZFYVE27	23
Cellular Growth and Proliferation	generation	generation of cells	0.013	-1.562	ADORA2B, AKAP13, ALKBH5, AMH, APOE, AVPR2, AXL, BATF, BAX, BPI, BTG2, CACNA1D, CCL17, CD3E, CD9, CGB3 (includes others), CHAT, CSF2RA, CSF2RB, CXCL2, CXCR4, DDR1, DMRT1, DOK7, DPYSL2, EFNA1, EGFL7, F2R, FGF18, FLNB, FLRT2, FOXG1, FOXN1, GATA6, GJA4, GLI1, GRASP, GRIN1, GRK1, HDAC6, HEXB, HRH1, IL13, IL21R, IL3, ING2, INHBB, LLGL1, LTA, MAPK8IP2, METRN, MIB1, mir-34, MMP14, MOG, MUC2, MYO18B, NEU4…	99
Cellular Growth and Proliferation	loss	loss of dendritic spines	0.0142		APOE, GRIN1, RPS6KB1	3
Cellular Growth and Proliferation	contact growth inhibition	contact growth inhibition of tumor cells	0.0187		GLI1, RARA	2
Cellular Growth and Proliferation	expansion	expansion of hematopoietic progenitor cells	0.0198	-1.4	CCND2, CD3E, IL3, SET, VPREB1, ZAP70	6
Cellular Growth and Proliferation	growth	growth of yeast	0.0207	-1.777	BAX, HSP90AB1, OSBPL2, POLR2H, RANBP1, SH3GL2, TIMM8A	7
Cellular Growth and Proliferation	osteoclastogenesis	osteoclastogenesis of bone marrow-derived macrophages	0.0212		RARA, RBPJ, TNFRSF11A	3
Endocrine System Disorders	abnormality	abnormality of endocrine system	0.000981		APOC3, CACNA1D, CACNA1E, GIPR, GLP1R, PDX1, SIRT1	7
Endocrine System Disorders	abnormality	abnormality of pancreas	0.00133		APOC3, CACNA1D, CACNA1E, GIPR, GLP1R, PDX1	6
Endocrine System Disorders	monogenic diabetes	monogenic diabetes	0.00121		CEL, GATA6, GLP1R, NLRP3, PDX1	5
Endocrine System Disorders	function	function of beta islet cells	0.00215		APOC3, CACNA1D, CACNA1E, GLP1R, PDX1	5
Endocrine System Disorders	cell death	cell death of pancreatic cells	0.00218	2.209	APOC3, BAX, CXCR4, GIPR, mir-34, NLRP3, PDX1, PRKCD, SLIT2	9
Endocrine System Disorders	cell death	cell death of islet cells	0.00507	2.011	APOC3, BAX, GIPR, mir-34, NLRP3, PDX1, PRKCD, SLIT2	8
Endocrine System Disorders	metastatic ovarian cancer	metastatic ovarian cancer	0.00284		HSP90AB1, MMP14, PAEP	3
Endocrine System Disorders	maturity-onset diabetes of the young	maturity-onset diabetes of the young	0.00322		CEL, GLP1R, NLRP3, PDX1	4
Endocrine System Disorders	ovarian cancer	advanced ovarian cancer	0.00567		C4A/C4B, F2R, FGF18, FLRT2, GATA6, HSP90AB1, MMP14, PAEP, SLIT2, TSPAN4	10
Endocrine System Disorders	ovarian tumor	advanced stage ovarian tumor	0.00988		AXL, C4A/C4B, F2R, FGF18, FLRT2, GATA6, PAEP, SLIT2, TSPAN4	9
Endocrine System Disorders	congenital pancreatic agenesis	congenital pancreatic agenesis	0.0104		GATA6, PDX1	2
Endocrine System Disorders	serous ovarian carcinoma	serous ovarian carcinoma	0.0116		APOE, C4A/C4B, F2R, FGF18, FLRT2, FOXG1, GATA6, GLI1, PAEP, SEPT9, SLIT2, SPINT2, TSPAN4	13
Endocrine System Disorders	serous ovarian carcinoma	advanced serous ovarian carcinoma	0.0179		C4A/C4B, F2R, FGF18, FLRT2, GATA6, SLIT2, TSPAN4	7
Endocrine System Disorders	hyperplasia	hyperplasia of testicular cells	0.0133	-1	AMH, CGB3 (includes others), DMRT1, ING2	4
Endocrine System Disorders	hyperandrogenemia	hyperandrogenemia	0.0176		AMH, CGB3 (includes others), GAA, GLP1R, INHBB, TACC1	6
Endocrine System Disorders	insulin tolerance	insulin tolerance	0.0187		C8orf44-SGK3/SGK3, NLRP3, SIRT1	3
Endocrine System Disorders	secretion	abnormal secretion by pancreas	0.0187		GIPR, GLP1R	2
Cardiovascular Disease	atherosclerosis	atherosclerosis of aortic sinus	0.00102		ADAMTS13, APOE, SAA1	3
Cardiovascular Disease	pulmonary vascular disease	pulmonary vascular disease	0.0043	-1	ADORA2B, APOE, CACNA1D, CSF2RA, CXCR4, DDR1, LTA, NPR2, SIRT1	9
Cardiovascular Disease	injury	injury of aorta	0.0043		APOE, ELN	2
Cardiovascular Disease	carotid atherosclerosis	carotid atherosclerosis	0.00704		ELN, S100A9	2
Cardiovascular Disease	macrocytic anemia	macrocytic anemia	0.00721		APOE, CCND2, KCNQ1	3
Cardiovascular Disease	abdominal aortic aneurysm	abdominal aortic aneurysm	0.00812		APOE, CTSL, ELN, LTB4R, MMP14	5
Cardiovascular Disease	conduction	abnormal conduction by cardiac conduction system	0.0087		APOE, GAA, KCNAB1	3
Cardiovascular Disease	damage	damage of artery	0.0087		APOE, ELN, S100A9	3
Cardiovascular Disease	pulmonary hypertension	Pulmonary Hypertension	0.013		ADORA2B, APOE, CACNA1D, CSF2RA, CXCR4, DDR1, NPR2	7
Cardiovascular Disease	acute decompensated heart failure	acute decompensated heart failure	0.0143		AVPR2, NPR2	2
Cardiovascular Disease	formation	formation of abdominal aortic aneurysm	0.0143		APOE, LTB4R	2
Cardiovascular Disease	abnormality	abnormality of cardiovascular system	0.0147		APOE, GAA, KCNAB1, SDHD	4
Embryonic Development	myelopoiesis	myelopoiesis of bone marrow cells	0.00102		AXL, IL3, RARA	3
Embryonic Development	development	development of body trunk	0.00126	-0.084	ACADM, AKAP13, AMH, APOE, BAX, CACNA1D, CCNB2, CCND2, CCR6, CD3E, CD9, CGB3 (includes others), CIC, CSF2RB, CXCR4, DDR1, DLL3, DMRT1, DOK7, EFNA1, ELN, FAT4, FGF18, FGFR4, FKBP1B, FLRT2, FOXN1, GAA, GATA6, GIPR, GJA4, GLI1, GRIN1, HDAC6, HOXC10, HOXC5, IGF2BP1, IL13, IL3, INHBB, LTA, LZTS2, MIB1, mir-34, MMP14, MPST, MYO18B, NFKB2, OBSCN, OXT, PAX1, PDX1, RANBP1, RARA, RBPJ, RFX4, SIM2, SIRT1, SL…	68
Embryonic Development	development	development of hypothalamus	0.0015		BAX, SIM2, SOX3	3
Embryonic Development	development	development of diencephalon	0.00246		BAX, GRIN1, SIM2, SLIT2, SOX3	5
Embryonic Development	development	development of stylopod	0.0087		GLI1, HOXC10, HOXC5	3
Embryonic Development	development	development of cerebral cortex	0.012		APOE, BAX, BTG2, EMX1, FAT4, FOXG1, GRASP, GRIN1, TACC1, TACC2, WDR62	11
Embryonic Development	development	arrest in development of pro-T lymphocytes	0.0143		CXCR4, mir-34	2
Embryonic Development	development	development of lymph follicle	0.0195		CCR6, LTA, MIB1, MOG	4
Embryonic Development	development	development of zeugopod	0.0212		GLI1, HOXC5, ITGBL1	3
Embryonic Development	abnormal morphology	abnormal morphology of germinal center	0.00193		C4A/C4B, CCR6, CD37, IL21R, LTA, NFKB2, PRKCD	7
Embryonic Development	abnormal morphology	abnormal morphology of lung	0.00546		APOE, CD9, CSF2RB, DOK7, ELN, FAT4, FGFR4, GATA6, GLI1, GRIN1, MMP14, RARA, SOX11	13
Embryonic Development	abnormal morphology	abnormal morphology of ventricular septum	0.00854		APOE, CCND2, CXCR4, EFNA1, FKBP1B, GATA6	6
Embryonic Development	abnormal morphology	abnormal morphology of lactiferous duct	0.0187		DDR1, SLIT2	2
Embryonic Development	abnormal morphology	abnormal morphology of thin inner nuclear layer	0.0187		APOE, POU4F2	2
Embryonic Development	formation	formation of lymphoid tissue	0.00215	0.038	BAX, C4A/C4B, CCNB2, CCR6, CD37, CD3E, CD9, CXCR4, FOXN1, IL21R, IL3, LTA, MIB1, mir-34, MOG, NFKB2, PAX1, PRKCD, RARA, SPNS2, TMEM204, TNFRSF11A, ZAP70	23
Embryonic Development	formation	formation of lymphoid organ	0.00278	-0.958	BAX, C4A/C4B, CCNB2, CCR6, CD37, CD3E, CXCR4, FOXN1, IL21R, IL3, LTA, mir-34, NFKB2, PAX1, PRKCD, RARA, SPNS2, TNFRSF11A, ZAP70	19
Embryonic Development	formation	formation of limb bone	0.00441		GLI1, HOXC10, HOXC5, ITGBL1	4
Embryonic Development	formation	formation of lymph node	0.00537		C4A/C4B, CCR6, CD37, IL21R, LTA, NFKB2, PRKCD, SPNS2, TNFRSF11A	9
Embryonic Development	formation	formation of mullerian duct	0.00704		AMH, RARA	2
Embryonic Development	formation	formation of lung	0.0136	-0.927	APOE, CD9, CIC, CSF2RB, DOK7, ELN, FAT4, FGF18, FGFR4, GATA6, GLI1, GRIN1, IL13, INHBB, MMP14, RARA, SIM2, SOX11	18
Embryonic Development	morphology	morphology of germinal center	0.00259		C4A/C4B, CCR6, CD37, IL21R, LTA, NFKB2, PRKCD, TNFRSF11A	8
Embryonic Development	morphology	morphology of pulmonary alveolus	0.00419		APOE, CD9, CSF2RB, DOK7, ELN, FGFR4, GRIN1, IL13, MMP14, RARA	10
Embryonic Development	morphology	morphology of lung	0.00447		APOE, CD9, CSF2RB, DOK7, ELN, FAT4, FGFR4, GATA6, GLI1, GRIN1, IL13, MMP14, RARA, SOX11	14
Embryonic Development	morphogenesis	morphogenesis of pulmonary alveolus	0.0043		IL13, INHBB	2
Embryonic Development	morphogenesis	morphogenesis of cerebellar cortex	0.0104		GLI1, RFX4	2
Embryonic Development	proliferation	proliferation of embryonic cell lines	0.00992	-0.047	BATF, FGFR4, HSP90AB1, OXT, PNN, RARRES3, RPS6KB1, STK26, TFDP1, ZBTB48, ZMIZ2	11
Embryonic Development	loss	loss of dendritic spines	0.0142		APOE, GRIN1, RPS6KB1	3
Embryonic Development	somitogenesis	somitogenesis	0.0195		DLL3, MIB1, PAX1, RBPJ, RIPPLY2	5
Organ Development	myelopoiesis	myelopoiesis of bone marrow cells	0.00102		AXL, IL3, RARA	3
Organ Development	development	development of hypothalamus	0.0015		BAX, SIM2, SOX3	3
Organ Development	development	development of diencephalon	0.00246		BAX, GRIN1, SIM2, SLIT2, SOX3	5
Organ Development	development	development of cerebral cortex	0.012		APOE, BAX, BTG2, EMX1, FAT4, FOXG1, GRASP, GRIN1, TACC1, TACC2, WDR62	11
Organ Development	development	arrest in development of pro-T lymphocytes	0.0143		CXCR4, mir-34	2
Organ Development	development	development of lymph follicle	0.0195		CCR6, LTA, MIB1, MOG	4
Organ Development	abnormal morphology	abnormal morphology of germinal center	0.00193		C4A/C4B, CCR6, CD37, IL21R, LTA, NFKB2, PRKCD	7
Organ Development	abnormal morphology	abnormal morphology of lung	0.00546		APOE, CD9, CSF2RB, DOK7, ELN, FAT4, FGFR4, GATA6, GLI1, GRIN1, MMP14, RARA, SOX11	13
Organ Development	abnormal morphology	abnormal morphology of ventricular septum	0.00854		APOE, CCND2, CXCR4, EFNA1, FKBP1B, GATA6	6
Organ Development	abnormal morphology	abnormal morphology of lactiferous duct	0.0187		DDR1, SLIT2	2
Organ Development	abnormal morphology	abnormal morphology of thin inner nuclear layer	0.0187		APOE, POU4F2	2
Organ Development	formation	formation of lymphoid tissue	0.00215	0.038	BAX, C4A/C4B, CCNB2, CCR6, CD37, CD3E, CD9, CXCR4, FOXN1, IL21R, IL3, LTA, MIB1, mir-34, MOG, NFKB2, PAX1, PRKCD, RARA, SPNS2, TMEM204, TNFRSF11A, ZAP70	23
Organ Development	formation	formation of lymphoid organ	0.00278	-0.958	BAX, C4A/C4B, CCNB2, CCR6, CD37, CD3E, CXCR4, FOXN1, IL21R, IL3, LTA, mir-34, NFKB2, PAX1, PRKCD, RARA, SPNS2, TNFRSF11A, ZAP70	19
Organ Development	formation	formation of limb bone	0.00441		GLI1, HOXC10, HOXC5, ITGBL1	4
Organ Development	formation	formation of lymph node	0.00537		C4A/C4B, CCR6, CD37, IL21R, LTA, NFKB2, PRKCD, SPNS2, TNFRSF11A	9
Organ Development	formation	formation of lung	0.0136	-0.927	APOE, CD9, CIC, CSF2RB, DOK7, ELN, FAT4, FGF18, FGFR4, GATA6, GLI1, GRIN1, IL13, INHBB, MMP14, RARA, SIM2, SOX11	18
Organ Development	function	function of beta islet cells	0.00215		APOC3, CACNA1D, CACNA1E, GLP1R, PDX1	5
Organ Development	function	function of splenocytes	0.0037		AKAP13, BAX, IL13	3
Organ Development	morphology	morphology of germinal center	0.00259		C4A/C4B, CCR6, CD37, IL21R, LTA, NFKB2, PRKCD, TNFRSF11A	8
Organ Development	morphology	morphology of pulmonary alveolus	0.00419		APOE, CD9, CSF2RB, DOK7, ELN, FGFR4, GRIN1, IL13, MMP14, RARA	10
Organ Development	morphology	morphology of lung	0.00447		APOE, CD9, CSF2RB, DOK7, ELN, FAT4, FGFR4, GATA6, GLI1, GRIN1, IL13, MMP14, RARA, SOX11	14
Organ Development	morphogenesis	morphogenesis of pulmonary alveolus	0.0043		IL13, INHBB	2
Organ Development	morphogenesis	morphogenesis of cerebellar cortex	0.0104		GLI1, RFX4	2
Organ Development	growth	growth of lymphoid organ	0.00614	-0.051	AXL, CD3E, CXCR4, IL13, IL3, LTB4R, MOG, RBM38, SETBP1, SST, TNFRSF11A, ZAP70	12
Organ Development	growth	growth of spleen	0.0109	-0.964	CD3E, IL13, IL3, MOG, RBM38, SETBP1, SST	7
Organ Development	growth	growth of lymph node	0.0163		CXCR4, LTB4R, TNFRSF11A	3
Organ Development	expansion	expansion of spleen	0.0143		CD3E, RBM38	2
Organ Development	expansion	expansion of lymphoid organ	0.0147		CD3E, CXCR4, RBM38, ZAP70	4
Gastrointestinal Disease	monogenic diabetes	monogenic diabetes	0.00121		CEL, GATA6, GLP1R, NLRP3, PDX1	5
Gastrointestinal Disease	abnormality	abnormality of pancreas	0.00133		APOC3, CACNA1D, CACNA1E, GIPR, GLP1R, PDX1	6
Gastrointestinal Disease	gastrointestinal tract cancer	gastrointestinal tract cancer	0.00181		ABTB1, ADAMTS13, ADORA2B, AFF2, AGBL5, AHCYL1, AIM1, AKAP13, ALDOA, ALKBH5, AMH, AMN, ANKRD33B, ANO7, AOC3, APLP2, APOE, AQP6, ARHGEF16, ARID3A, ARIH1, ARL6IP4, ASMTL-AS1, ATP6V1B1, AUTS2, AVL9, AVPR2, AXL, BAIAP3, BATF, BAX, BPI, BRE, BRINP2, C11orf88, C16orf59, CABIN1, CACNA1D, CACNA1E, CBR3, CCDC183, CCDC28B, CCDC74A, CCM2L, CCNB2, CCND2, CCR6, CCT8L2, CD3E, CD9, CD96, CDHR2, CEL, CFAP77, CHAC…	371
Gastrointestinal Disease	neoplasia	Gastrointestinal Tract Cancer and Tumors	0.00193	-0.796	ABTB1, ADAMTS13, ADORA2B, AFF2, AGBL5, AHCYL1, AIM1, AKAP13, ALDOA, ALKBH5, AMH, AMN, ANKRD33B, ANO7, AOC3, APLP2, APOE, AQP6, ARHGEF16, ARID3A, ARIH1, ARL6IP4, ASMTL-AS1, ATP6V1B1, AUTS2, AVL9, AVPR2, AXL, BAIAP3, BATF, BAX, BPI, BRE, BRINP2, C11orf88, C16orf59, CABIN1, CACNA1D, CACNA1E, CBR3, CCDC183, CCDC28B, CCDC74A, CCM2L, CCNB2, CCND2, CCR6, CCT8L2, CD3E, CD9, CD96, CDHR2, CEL, CFAP77, CHAC…	373
Gastrointestinal Disease	intestinal tumor	intestinal tumor	0.002	-0.796	ABTB1, ADAMTS13, ADORA2B, AFF2, AGBL5, AHCYL1, AIM1, AKAP13, ALDOA, ALKBH5, AMH, AMN, ANKRD33B, ANO7, AOC3, APLP2, AQP6, ARHGEF16, ARID3A, ARIH1, ARL6IP4, ASMTL-AS1, ATP6V1B1, AUTS2, AVL9, AVPR2, AXL, BAIAP3, BATF, BAX, BPI, BRE, BRINP2, C11orf88, C16orf59, CABIN1, CACNA1D, CACNA1E, CBR3, CCDC183, CCDC28B, CCDC74A, CCM2L, CCNB2, CCND2, CCR6, CCT8L2, CD3E, CD9, CD96, CEL, CFAP77, CHAC1, CHAT, CIC,…	359
Gastrointestinal Disease	function	function of beta islet cells	0.00215		APOC3, CACNA1D, CACNA1E, GLP1R, PDX1	5
Gastrointestinal Disease	cell death	cell death of pancreatic cells	0.00218	2.209	APOC3, BAX, CXCR4, GIPR, mir-34, NLRP3, PDX1, PRKCD, SLIT2	9
Gastrointestinal Disease	cell death	cell death of islet cells	0.00507	2.011	APOC3, BAX, GIPR, mir-34, NLRP3, PDX1, PRKCD, SLIT2	8
Gastrointestinal Disease	large intestine neoplasm	large intestine neoplasm	0.00219	-0.714	ABTB1, ADAMTS13, ADORA2B, AFF2, AGBL5, AHCYL1, AIM1, AKAP13, ALDOA, ALKBH5, AMH, AMN, ANKRD33B, ANO7, AOC3, APLP2, AQP6, ARHGEF16, ARID3A, ARIH1, ARL6IP4, ASMTL-AS1, ATP6V1B1, AUTS2, AVL9, AVPR2, AXL, BAIAP3, BATF, BAX, BPI, BRE, BRINP2, C11orf88, C16orf59, CABIN1, CACNA1D, CACNA1E, CBR3, CCDC183, CCDC28B, CCDC74A, CCM2L, CCNB2, CCND2, CCR6, CCT8L2, CD3E, CD9, CD96, CEL, CFAP77, CHAC1, CHAT, CIC,…	358
Gastrointestinal Disease	intestinal cancer	intestinal cancer	0.00228		ABTB1, ADAMTS13, ADORA2B, AFF2, AGBL5, AHCYL1, AIM1, AKAP13, ALDOA, ALKBH5, AMH, AMN, ANKRD33B, ANO7, AOC3, APLP2, AQP6, ARHGEF16, ARID3A, ARIH1, ARL6IP4, ASMTL-AS1, ATP6V1B1, AUTS2, AVL9, AVPR2, AXL, BAIAP3, BATF, BAX, BPI, BRE, BRINP2, C11orf88, C16orf59, CABIN1, CACNA1D, CACNA1E, CBR3, CCDC183, CCDC28B, CCDC74A, CCM2L, CCNB2, CCND2, CCR6, CCT8L2, CD3E, CD9, CD96, CEL, CFAP77, CHAC1, CHAT, CIC,…	357
Gastrointestinal Disease	malignant neoplasm of large intestine	malignant neoplasm of large intestine	0.00257		ABTB1, ADAMTS13, ADORA2B, AFF2, AGBL5, AHCYL1, AIM1, AKAP13, ALDOA, ALKBH5, AMH, AMN, ANKRD33B, ANO7, AOC3, APLP2, AQP6, ARHGEF16, ARID3A, ARIH1, ARL6IP4, ASMTL-AS1, ATP6V1B1, AUTS2, AVL9, AVPR2, AXL, BAIAP3, BATF, BAX, BPI, BRE, BRINP2, C11orf88, C16orf59, CABIN1, CACNA1D, CACNA1E, CBR3, CCDC183, CCDC28B, CCDC74A, CCM2L, CCNB2, CCND2, CCR6, CCT8L2, CD3E, CD9, CD96, CEL, CFAP77, CHAC1, CHAT, CIC,…	356
Gastrointestinal Disease	maturity-onset diabetes of the young	maturity-onset diabetes of the young	0.00322		CEL, GLP1R, NLRP3, PDX1	4
Gastrointestinal Disease	digestive organ tumor	digestive organ tumor	0.00723	0.053	ABTB1, ACP7, ADAMTS13, ADORA2B, AFF2, AGBL5, AHCYL1, AIM1, AKAP13, ALDOA, ALKBH5, AMH, AMN, ANKRD33B, ANO7, AOC3, APLP2, APOE, AQP6, ARHGEF16, ARID3A, ARIH1, ARL6IP4, ARMC7, ASMTL-AS1, ASRGL1, ATP6V1B1, AUTS2, AVL9, AVPR2, AXL, BAIAP3, BATF, BAX, BCS1L, BPI, BPIFA3, BRE, BRINP2, C11orf88, C16orf59, CABIN1, CACNA1D, CACNA1E, CBR3, CCDC183, CCDC28B, CCDC74A, CCM2L, CCNB2, CCND2, CCR6, CCT8L2, CD3E,…	421
Gastrointestinal Disease	congenital pancreatic agenesis	congenital pancreatic agenesis	0.0104		GATA6, PDX1	2
Gastrointestinal Disease	digestive system cancer	digestive system cancer	0.0107	-0.692	ABTB1, ACP7, ADAMTS13, ADORA2B, AFF2, AGBL5, AHCYL1, AIM1, AKAP13, ALDOA, ALKBH5, AMH, AMN, ANKRD33B, ANO7, AOC3, APLP2, APOE, AQP6, ARHGEF16, ARID3A, ARIH1, ARL6IP4, ARMC7, ASMTL-AS1, ASRGL1, ATP6V1B1, AUTS2, AVL9, AVPR2, AXL, BAIAP3, BATF, BAX, BCS1L, BPI, BPIFA3, BRE, BRINP2, C11orf88, C16orf59, CABIN1, CACNA1D, CACNA1E, CBR3, CCDC183, CCDC28B, CCDC74A, CCM2L, CCNB2, CCND2, CCR6, CCT8L2, CD3E,…	417
Gastrointestinal Disease	hyperplasia	hyperplasia of gastrointestinal tract	0.0125	0.391	IL13, KCNQ1, LTB4R, NFKB2, SIRT1	5
Gastrointestinal Disease	secretion	abnormal secretion by pancreas	0.0187		GIPR, GLP1R	2
Hereditary Disorder	monogenic diabetes	monogenic diabetes	0.00121		CEL, GATA6, GLP1R, NLRP3, PDX1	5
Hereditary Disorder	hereditary congenital syndromic hearing loss	hereditary congenital syndromic hearing loss	0.00219		CACNA1D, KCNQ1	2
Hereditary Disorder	maturity-onset diabetes of the young	maturity-onset diabetes of the young	0.00322		CEL, GLP1R, NLRP3, PDX1	4
Hereditary Disorder	autosomal recessive spondylocostal dysostosis	autosomal recessive spondylocostal dysostosis	0.00704		DLL3, RIPPLY2	2
Hereditary Disorder	congenital pulmonary alveolar proteinosis	congenital pulmonary alveolar proteinosis	0.00704		CSF2RA, CSF2RB	2
Hereditary Disorder	autosomal dominant disease	autosomal dominant disease	0.00962		AKAP13, APOE, AUTS2, AVPR2, CCND2, CEL, CHAMP1, COL6A1, CXCR4, ELN, FAM111B, FLNB, GCNT2, GLP1R, GRIN1, GRK1, GUCY2D, KCNC1, KCNQ1, MIB1, NFKB2, NLRP3, NPR2, OSBPL2, PDX1, PRRT2, RBPJ, RPL15, SDHD, SETBP1, SNAP25, SNRPE, SOX11, TBC1D24, TPM4, TREX1, ZFYVE27	37
Hereditary Disorder	autosomal dominant mental retardation	autosomal dominant mental retardation	0.00971		AUTS2, CHAMP1, GRIN1, SETBP1, SOX11	5
Hereditary Disorder	familial Paget's disease of bone	familial Paget's disease of bone	0.0104		NFKB2, TNFRSF11A	2
Metabolic Disease	monogenic diabetes	monogenic diabetes	0.00121		CEL, GATA6, GLP1R, NLRP3, PDX1	5
Metabolic Disease	maturity-onset diabetes of the young	maturity-onset diabetes of the young	0.00322		CEL, GLP1R, NLRP3, PDX1	4
Metabolic Disease	congenital pulmonary alveolar proteinosis	congenital pulmonary alveolar proteinosis	0.00704		CSF2RA, CSF2RB	2
Metabolic Disease	familial Paget's disease of bone	familial Paget's disease of bone	0.0104		NFKB2, TNFRSF11A	2
Lipid Metabolism	transport	transport of cholesterol	0.00128	0.744	AKAP13, APOC3, APOE, OSBPL2, PRKCD, S100A9, SAA1, SCP2, SIRT1, STX12, TSPO	11
Lipid Metabolism	transport	transport of phospholipid	0.0025	0.655	AKAP13, APOC3, APOE, PRELID1, PRKCD, SCP2, STX12	7
Lipid Metabolism	transport	transport of steroid	0.00277	0.482	AKAP13, APOC3, APOE, FABP6, OSBPL2, PRKCD, S100A9, SAA1, SCP2, SIRT1, STX12, TSPO	12
Lipid Metabolism	transport	transport of lipid	0.011	0.49	AKAP13, APOC3, APOE, FABP6, GIPR, OSBPL2, PRELID1, PRKCD, S100A9, SAA1, SCP2, SIRT1, SLC25A10, STX12, TSPO	15
Lipid Metabolism	binding	binding of lipid	0.00224	-0.64	APOE, BPI, F2R, FABP6, HDAC6, HSP90AB1, RARA, SST	8
Lipid Metabolism	binding	binding of dexamethasone	0.0043		HDAC6, SST	2
Lipid Metabolism	efflux	efflux of lipid	0.00339	1.269	AKAP13, APOC3, APOE, GIPR, OSBPL2, S100A9, SAA1, SCP2, SIRT1, STX12	10
Lipid Metabolism	efflux	efflux of cholesterol	0.00455	1.001	AKAP13, APOC3, APOE, OSBPL2, S100A9, SAA1, SCP2, SIRT1, STX12	9
Lipid Metabolism	efflux	efflux of phospholipid	0.00669	0.655	AKAP13, APOC3, APOE, STX12	4
Lipid Metabolism	accumulation	accumulation of triacylglycerol	0.00608	-1.331	APOC3, APOE, MID1IP1, SCP2, SIRT1, SLC2A8, TAF10, TAS1R3	8
Lipid Metabolism	accumulation	accumulation of lipid	0.0161	-0.739	APOC3, APOE, BAX, CEL, CSF2RB, ELOVL3, HEXB, HRH1, IL13, LYPLA2, MID1IP1, SAA1, SCP2, SIRT1, SLC2A8, SLC32A1, TAF10, TAS1R3	18
Lipid Metabolism	accumulation	accumulation of cholesterol ester	0.0212		APOE, CEL, SCP2	3
Lipid Metabolism	hydrolysis	hydrolysis of triacylglycerol	0.012	-1.98	APOC3, APOE, CEL, OSBPL2	4
Lipid Metabolism	catabolism	catabolism of ganglioside	0.0187		HEXB, NEU4	2
Lipid Metabolism	internalization	internalization of fatty acid	0.0187		APOE, SCP2	2
Lipid Metabolism	quantity	quantity of glycosylceramide	0.0212		APOE, PRKCD, RARA	3
Molecular Transport	transport	transport of cholesterol	0.00128	0.744	AKAP13, APOC3, APOE, OSBPL2, PRKCD, S100A9, SAA1, SCP2, SIRT1, STX12, TSPO	11
Molecular Transport	transport	transport of molecule	0.0022	-1.453	ADORA2B, AHCYL1, AKAP13, ALKBH5, AMN, ANO7, AOC3, APLP2, APOC3, APOE, AQP6, ATP6V1B1, BAIAP3, C8orf44-SGK3/SGK3, CACNA1D, CACNA1E, CCT8L2, CGB3 (includes others), CHAT, CLDN2, CPLX2, CSF2RA, CSF2RB, CXCL2, DIO3, DPYSL2, ELOVL3, F2R, FABP6, FNDC1, GATA6, GIPR, GJA4, GLP1R, GPIHBP1, GRASP, GRIN1, HDAC6, IL13, IL3, KCNAB1, KCNC1, KCNC4, KCNN1, KCNQ1, LLGL1, MC5R, NDFIP2, NPR2, OSBPL2, OXT, P2RY2, PL…	85
Molecular Transport	transport	transport of phospholipid	0.0025	0.655	AKAP13, APOC3, APOE, PRELID1, PRKCD, SCP2, STX12	7
Molecular Transport	transport	transport of steroid	0.00277	0.482	AKAP13, APOC3, APOE, FABP6, OSBPL2, PRKCD, S100A9, SAA1, SCP2, SIRT1, STX12, TSPO	12
Molecular Transport	transport	transport of lipid	0.011	0.49	AKAP13, APOC3, APOE, FABP6, GIPR, OSBPL2, PRELID1, PRKCD, S100A9, SAA1, SCP2, SIRT1, SLC25A10, STX12, TSPO	15
Molecular Transport	transport	transport of monovalent inorganic cation	0.017		AHCYL1, ATP6V1B1, CXCL2, IL13, KCNAB1, KCNC1, KCNC4, KCNN1, KCNQ1, SLC5A5, SPTBN4, YWHAB, YWHAH	13
Molecular Transport	mobilization	mobilization of Ca2+	0.00175	0.185	ADORA2B, AMH, BAX, C4A/C4B, CCL17, CCR6, CD3E, CXCL2, CXCR4, F2R, HRH1, IL13, LTB4R, MGAT5, MLNR, OXT, P2RY2, PPP1R1B, RAPGEF4, SAA1, SH3BP2, TAS1R3, ZAP70	23
Molecular Transport	efflux	efflux of lipid	0.00339	1.269	AKAP13, APOC3, APOE, GIPR, OSBPL2, S100A9, SAA1, SCP2, SIRT1, STX12	10
Molecular Transport	efflux	efflux of cholesterol	0.00455	1.001	AKAP13, APOC3, APOE, OSBPL2, S100A9, SAA1, SCP2, SIRT1, STX12	9
Molecular Transport	efflux	efflux of phospholipid	0.00669	0.655	AKAP13, APOC3, APOE, STX12	4
Molecular Transport	quantity	quantity of Ca2+	0.00475	-2.475	APOC3, APOE, ATP6V1B1, BAX, CACNA1D, CCL17, CD3E, CXCR4, ELN, F2R, GRIN1, HSPB6, IL3, LIME1, LTA, OXT, P2RY2, PDX1, PPP1R1B, S100A9, SAA1, SPINT2, SST, TNFRSF11A, TPSAB1/TPSB2	25
Molecular Transport	quantity	quantity of cyclic nucleotides	0.00645	-1.124	ADORA2B, APOE, CGB3 (includes others), CXCR4, F2R, GIPR, GLP1R, GUCY2D, IL13, NPR2, OXT, PDE4A, SST, TAS1R3	14
Molecular Transport	quantity	quantity of metal ion	0.00799	-2.6	APOC3, APOE, ATP6V1B1, BAX, CACNA1D, CCL17, CD3E, CLDN2, CXCR4, ELN, F2R, GRIN1, HSPB6, IL3, LIME1, LTA, OXT, P2RY2, PDX1, PPP1R1B, S100A9, SAA1, SPINT2, SST, TNFRSF11A, TPSAB1/TPSB2	26
Molecular Transport	quantity	quantity of glycosylceramide	0.0212		APOE, PRKCD, RARA	3
Molecular Transport	absorption	absorption of Na+	0.0051		CLDN2, IL13, P2RY2, SST	4
Molecular Transport	accumulation	accumulation of triacylglycerol	0.00608	-1.331	APOC3, APOE, MID1IP1, SCP2, SIRT1, SLC2A8, TAF10, TAS1R3	8
Molecular Transport	accumulation	accumulation of lipid	0.0161	-0.739	APOC3, APOE, BAX, CEL, CSF2RB, ELOVL3, HEXB, HRH1, IL13, LYPLA2, MID1IP1, SAA1, SCP2, SIRT1, SLC2A8, SLC32A1, TAF10, TAS1R3	18
Molecular Transport	accumulation	accumulation of glycosaminoglycan	0.0187		APOE, HEXB, IL13	3
Molecular Transport	accumulation	accumulation of cholesterol ester	0.0212		APOE, CEL, SCP2	3
Molecular Transport	secretion	secretion of molecule	0.0103	-2.794	ADORA2B, APOC3, APOE, BAIAP3, C8orf44-SGK3/SGK3, CACNA1E, CGB3 (includes others), CHAT, CPLX2, DPYSL2, ELOVL3, F2R, GATA6, GLP1R, IL13, IL3, KCNC4, KCNQ1, MC5R, NPR2, OXT, P2RY2, PPFIA3, RAPGEF4, S100A9, SAA1, SIRT1, SNAP25, SNAP29, SOX11, SST	31
Molecular Transport	abnormal quantity	abnormal quantity of pituitary hormone derivative	0.0104		DIO3, SST	2
Molecular Transport	exocytosis	exocytosis of acrosome	0.0104		CPLX2, PLB1	2
Molecular Transport	exocytosis	exocytosis of catecholamine	0.0122		CPLX2, SNAP25, SNAP29	3
Molecular Transport	flux	flux of inorganic cation	0.0169	-0.268	APOE, BAX, C4A/C4B, CACNA1D, CCL17, CD3E, CXCR4, F2R, FKBP1B, GRIN1, HDAC6, HRH1, KCNQ1, LTB4R, P2RY2, SLC25A25, SST, ZAP70	18
Molecular Transport	flux	flux of Ca2+	0.019	0.052	APOE, BAX, C4A/C4B, CACNA1D, CCL17, CD3E, CXCR4, F2R, FKBP1B, GRIN1, HDAC6, HRH1, LTB4R, P2RY2, SLC25A25, SST, ZAP70	17
Molecular Transport	release	release of Ca2+	0.0176	-1.087	AHCYL1, BAX, CCL17, CXCR4, F2R, FKBP1B, GLP1R, HRH1, IL13, OXT, SLIT2, SST, ZAP70	13
Molecular Transport	export	export of molecule	0.019	1.887	AHCYL1, AKAP13, ALKBH5, APOC3, APOE, DIO3, F2R, GIPR, OSBPL2, S100A9, SAA1, SCP2, SIRT1, SMG7, SPNS2, STX12, U2AF2	17
Cellular Function and Maintenance	respiration	respiration of fibroblast cell lines	0.0015		NDUFA2, PRKCD, SLC25A25	3
Cellular Function and Maintenance	function	function of beta islet cells	0.00215		APOC3, CACNA1D, CACNA1E, GLP1R, PDX1	5
Cellular Function and Maintenance	function	function of splenocytes	0.0037		AKAP13, BAX, IL13	3
Cellular Function and Maintenance	function	function of plasmacytoid dendritic cells	0.00704		CSF2RB, IL21R	2
Cellular Function and Maintenance	function	function of antigen presenting cells	0.014		ADORA2B, APOE, AXL, CCR6, CD9, CSF2RB, IL13, IL21R, LTA, LTB4R, MMP14, NFKB2, NLRP3, SH3BP2, TNFRSF6B	15
Cellular Function and Maintenance	establishment	establishment of neuromuscular synapse	0.00219		CHAT, F2R	2
Cellular Function and Maintenance	development	endothelial cell development	0.00354	-0.255	APOE, AXL, BPI, CD9, CXCL2, EFNA1, EGFL7, F2R, GATA6, HRH1, IL13, mir-34, MMP14, OXT, PRKCD, S100A9, SAA1, SEPT9, SIRT1, SST, TNFRSF6B, WTAP, ZNF580	23
Cellular Function and Maintenance	development	arrest in development of pro-T lymphocytes	0.0143		CXCR4, mir-34	2
Cellular Function and Maintenance	production	production of lymphocytes	0.00376		CTSL, FOXN1, IKBKE, IL13, IL3, MOG	6
Cellular Function and Maintenance	production	production of sensory neurons	0.0104		POU4F2, SOX11	2
Cellular Function and Maintenance	presence	presence of thymocytes	0.0043		BAX, CXCR4	2
Cellular Function and Maintenance	presence	presence of leukocytes	0.0133	-0.063	BAX, CCR6, CXCR4, GATA6	4
Cellular Function and Maintenance	presence	presence of lymphocytes	0.0187		BAX, CCR6, CXCR4	3
Cellular Function and Maintenance	absorption	absorption of Na+	0.0051		CLDN2, IL13, P2RY2, SST	4
Cellular Function and Maintenance	endoplasmic reticulum stress response	endoplasmic reticulum stress response of cells	0.00807		BAX, EIF2A, GAA, IL24, RARA, SIRT1, ZFYVE27	7
Cellular Function and Maintenance	elevation	elevation of Ca2+ in cytosol	0.00863		CCR6, CXCL2, CXCR4, F2R, FKBP1B, GIPR, GLP1R, OXT, P2RY2, SAA1	10
Cellular Function and Maintenance	proliferation	proliferation of endothelial cells	0.00966	-0.739	APOE, AXL, BPI, EFNA1, EGFL7, F2R, GATA6, HRH1, mir-34, OXT, PRKCD, S100A9, SAA1, SEPT9, SIRT1, SST, TNFRSF6B, WTAP, ZNF580	19
Cellular Function and Maintenance	depolarization	depolarization of atrium	0.0104		KCNQ1, SLC2A8	2
Cellular Function and Maintenance	exocytosis	exocytosis of acrosome	0.0104		CPLX2, PLB1	2
Cellular Function and Maintenance	exocytosis	exocytosis of catecholamine	0.0122		CPLX2, SNAP25, SNAP29	3
Cellular Function and Maintenance	loss	loss of dendritic spines	0.0142		APOE, GRIN1, RPS6KB1	3
Cellular Function and Maintenance	regulation	regulation of granulocytes	0.0143		IL3, S100A9	2
Cellular Function and Maintenance	flux	flux of inorganic cation	0.0169	-0.268	APOE, BAX, C4A/C4B, CACNA1D, CCL17, CD3E, CXCR4, F2R, FKBP1B, GRIN1, HDAC6, HRH1, KCNQ1, LTB4R, P2RY2, SLC25A25, SST, ZAP70	18
Cellular Function and Maintenance	flux	flux of Ca2+	0.019	0.052	APOE, BAX, C4A/C4B, CACNA1D, CCL17, CD3E, CXCR4, F2R, FKBP1B, GRIN1, HDAC6, HRH1, LTB4R, P2RY2, SLC25A25, SST, ZAP70	17
Cellular Function and Maintenance	efferocytosis	efferocytosis	0.0187		AXL, SAA1	2
Neurological Disease	central nervous system tumor	central nervous system tumor	0.00152	-1.687	ADAMTS13, BAX, BTG2, CACNA1D, CCND2, CCR6, CD3E, CDK3, CIC, COL6A1, CSF2RA, CSF2RB, CXCR4, EGFL7, FGFR4, FLRT2, FNDC1, FOXG1, GJA4, GLI1, GUCY2D, HDAC6, IL13, IL24, KCNAB1, KIR2DL1/KIR2DL3, KRTAP10-6, LTA, MIB1, MMP14, MOG, MON2, MUC20, MXI1, NEK6, NLRP3, OBSCN, PCMT1, PDE4A, PLB1, PRKCD, RAPGEF4, RARA, RBPMS, RFX4, S100A9, SDHD, SERPINB7, SETBP1, SIM2, SLIT2, SOX11, SOX3, SPTBN4, TGFB1I1, TMC8, …	58
Neurological Disease	cerebral malaria	cerebral malaria	0.0021		C4A/C4B, LTA, NLRP3	3
Neurological Disease	hereditary congenital syndromic hearing loss	hereditary congenital syndromic hearing loss	0.00219		CACNA1D, KCNQ1	2
Neurological Disease	tumorigenesis	tumorigenesis of medulloblastoma	0.00284		BAX, BTG2, GLI1	3
Neurological Disease	epileptic seizure	epileptic seizure	0.00565		CXCR4, DNAJB5, GRASP, GRIN1, KCNC1, NPTX2, SLC25A25, SPNS2, SST, SV2C, TBC1D24, TSPO	12
Neurological Disease	injury	injury of axons	0.00704		MOG, SIRT1	2
Neurological Disease	hearing loss	hearing loss	0.00795	1.335	APOE, BAX, BCS1L, CACNA1D, DIO3, HEXB, KCNQ1, MARVELD2, OSBPL2, SDHD, SPNS2, TBC1D24, TIMM8A, TMIE	14
Neurological Disease	autosomal dominant mental retardation	autosomal dominant mental retardation	0.00971		AUTS2, CHAMP1, GRIN1, SETBP1, SOX11	5
Neurological Disease	development	development of astrocytoma	0.0103		CCR6, CXCR4, GLI1	3
Neurological Disease	growth	growth of glioma	0.0135	-1	CSF2RA, CXCR4, GLI1, PRKCD, S100A9	5
Neurological Disease	neurological signs	neurological signs	0.0143	0.277	ACADM, AHCYL1, APOE, BAX, C4A/C4B, CACNA1D, CHAT, CPLX2, DAAM2, FGFR4, FKBP1B, FLRT2, FOXG1, GRIN1, GRK1, HRH1, KCNAB1, KCNC1, KCNQ1, MOG, MT1E, NDUFA2, NPTX2, PCMT1, PPP1R1B, PRRT2, RANBP1, RARRES3, RFX4, SLC32A1, SLIT2, SNAP25, SST, TMEFF1, TSPO	35
Neurological Disease	epilepsy	epilepsy	0.0147		APOE, CACNA1D, CXCR4, DNAJB5, GRASP, GRIN1, KCNC1, KCTD7, mir-34, NPTX2, PPP1R1B, PRRT2, SLC25A25, SLC32A1, SPNS2, SST, SV2C, TBC1D24, TSPO	19
Neurological Disease	proliferation	proliferation of glioma cells	0.0178		CSF2RA, CXCR4, PRKCD, S100A9	4
Cell Cycle	aneuploidization	aneuploidization of cells	0.00154	1.176	CUL9, MMP14, SEPT9, YWHAH	4
Cell Cycle	aneuploidy	aneuploidy	0.0058	1.803	BAX, CUL9, GATA6, MMP14, SEPT9, SIRT1, YWHAH	7
Cell Cycle	cell cycle progression	arrest in cell cycle progression of hematopoietic cell lines	0.0122		CCND2, IL3, TFDP1	3
Cell Cycle	G1 phase	arrest in G1 phase of pancreatic cancer cell lines	0.0143		CEL, mir-34	2
Cell Cycle	contact growth inhibition	contact growth inhibition of tumor cells	0.0187		GLI1, RARA	2
Respiratory System Development and Function	morphology	morphology of respiratory system	0.00159		APOE, CD9, CHAT, COL6A1, CSF2RB, DOK7, ELN, FAT4, FGF18, FGFR4, GATA6, GLI1, GRIN1, HEXB, IL13, MMP14, RARA, SIM2, SIRT1, SNAP25, SOX11, TNFRSF11A	22
Respiratory System Development and Function	morphology	morphology of pulmonary alveolus	0.00419		APOE, CD9, CSF2RB, DOK7, ELN, FGFR4, GRIN1, IL13, MMP14, RARA	10
Respiratory System Development and Function	morphology	morphology of lung	0.00447		APOE, CD9, CSF2RB, DOK7, ELN, FAT4, FGFR4, GATA6, GLI1, GRIN1, IL13, MMP14, RARA, SOX11	14
Respiratory System Development and Function	activation	activation of bronchial epithelial cells	0.00219		CXCL2, P2RY2	2
Respiratory System Development and Function	abnormal morphology	abnormal morphology of respiratory system	0.0037		APOE, CD9, CHAT, COL6A1, CSF2RB, DOK7, ELN, FAT4, FGFR4, GATA6, GLI1, GRIN1, HEXB, MMP14, RARA, SIM2, SIRT1, SNAP25, SOX11, TNFRSF11A	20
Respiratory System Development and Function	abnormal morphology	abnormal morphology of lung	0.00546		APOE, CD9, CSF2RB, DOK7, ELN, FAT4, FGFR4, GATA6, GLI1, GRIN1, MMP14, RARA, SOX11	13
Respiratory System Development and Function	abnormal morphology	abnormal morphology of diaphragm	0.0178		CHAT, COL6A1, MMP14, SNAP25	4
Respiratory System Development and Function	morphogenesis	morphogenesis of pulmonary alveolus	0.0043		IL13, INHBB	2
Respiratory System Development and Function	formation	formation of lung	0.0136	-0.927	APOE, CD9, CIC, CSF2RB, DOK7, ELN, FAT4, FGF18, FGFR4, GATA6, GLI1, GRIN1, IL13, INHBB, MMP14, RARA, SIM2, SOX11	18
Respiratory System Development and Function	development	respiratory system development	0.0137	-1.334	APOE, CD9, CIC, CSF2RB, DOK7, ELN, FAT4, FGF18, FGFR4, FOXG1, GATA6, GLI1, GRIN1, IL13, INHBB, MMP14, NOL7, RARA, SIM2, SOX11	20
Reproductive System Development and Function	lordosis	lordosis	0.00163		FLNB, MMP14, OXT, PPP1R1B, RBM38	5
Reproductive System Development and Function	differentiation	differentiation of testis	0.0103		AMH, DMRT1, SOX3	3
Reproductive System Development and Function	abnormal morphology	abnormal morphology of lactiferous duct	0.0187		DDR1, SLIT2	2
Reproductive System Development and Function	abnormal morphology	abnormal morphology of uterine horn	0.0187		LZTS2, NPR2	2
Reproductive System Development and Function	development	development of reproductive system	0.0206	0.113	ALKBH5, AMH, AXL, BAX, CCND2, CGB3 (includes others), CXCR4, DDR1, DMRT1, F2R, GATA6, GJA4, GLI1, HEXB, HSP90AB1, ING2, INHBB, mir-34, MMP14, NFKB2, NLRP14, NPR2, OXT, PHLDA2, PIWIL4, PRSS21, RAD21L1, RANBP1, RARA, RBPJ, RPS6KB1, SIM2, SIRT1, SLIT2, SOX3, THRSP, TMSB10/TMSB4X, TNFRSF11A, TOE1	39
Cell Signaling	mobilization	mobilization of Ca2+	0.00175	0.185	ADORA2B, AMH, BAX, C4A/C4B, CCL17, CCR6, CD3E, CXCL2, CXCR4, F2R, HRH1, IL13, LTB4R, MGAT5, MLNR, OXT, P2RY2, PPP1R1B, RAPGEF4, SAA1, SH3BP2, TAS1R3, ZAP70	23
Cell Signaling	quantity	quantity of Ca2+	0.00475	-2.475	APOC3, APOE, ATP6V1B1, BAX, CACNA1D, CCL17, CD3E, CXCR4, ELN, F2R, GRIN1, HSPB6, IL3, LIME1, LTA, OXT, P2RY2, PDX1, PPP1R1B, S100A9, SAA1, SPINT2, SST, TNFRSF11A, TPSAB1/TPSB2	25
Cell Signaling	conversion	conversion of GTP	0.00704		GUCA1A, GUCY2D	2
Cell Signaling	elevation	elevation of Ca2+ in cytosol	0.00863		CCR6, CXCL2, CXCR4, F2R, FKBP1B, GIPR, GLP1R, OXT, P2RY2, SAA1	10
Cell Signaling	activation	activation of Adenylate cyclase	0.012		ADORA2B, AVPR2, GIPR, GLP1R	4
Cell Signaling	release	release of Ca2+	0.0176	-1.087	AHCYL1, BAX, CCL17, CXCR4, F2R, FKBP1B, GLP1R, HRH1, IL13, OXT, SLIT2, SST, ZAP70	13
Cell Signaling	flux	flux of Ca2+	0.019	0.052	APOE, BAX, C4A/C4B, CACNA1D, CCL17, CD3E, CXCR4, F2R, FKBP1B, GRIN1, HDAC6, HRH1, LTB4R, P2RY2, SLC25A25, SST, ZAP70	17
Vitamin and Mineral Metabolism	mobilization	mobilization of Ca2+	0.00175	0.185	ADORA2B, AMH, BAX, C4A/C4B, CCL17, CCR6, CD3E, CXCL2, CXCR4, F2R, HRH1, IL13, LTB4R, MGAT5, MLNR, OXT, P2RY2, PPP1R1B, RAPGEF4, SAA1, SH3BP2, TAS1R3, ZAP70	23
Vitamin and Mineral Metabolism	quantity	quantity of Ca2+	0.00475	-2.475	APOC3, APOE, ATP6V1B1, BAX, CACNA1D, CCL17, CD3E, CXCR4, ELN, F2R, GRIN1, HSPB6, IL3, LIME1, LTA, OXT, P2RY2, PDX1, PPP1R1B, S100A9, SAA1, SPINT2, SST, TNFRSF11A, TPSAB1/TPSB2	25
Vitamin and Mineral Metabolism	elevation	elevation of Ca2+ in cytosol	0.00863		CCR6, CXCL2, CXCR4, F2R, FKBP1B, GIPR, GLP1R, OXT, P2RY2, SAA1	10
Vitamin and Mineral Metabolism	release	release of Ca2+	0.0176	-1.087	AHCYL1, BAX, CCL17, CXCR4, F2R, FKBP1B, GLP1R, HRH1, IL13, OXT, SLIT2, SST, ZAP70	13
Vitamin and Mineral Metabolism	flux	flux of Ca2+	0.019	0.052	APOE, BAX, C4A/C4B, CACNA1D, CCL17, CD3E, CXCR4, F2R, FKBP1B, GRIN1, HDAC6, HRH1, LTB4R, P2RY2, SLC25A25, SST, ZAP70	17
Cell Death and Survival	apoptosis	apoptosis	0.00203	-0.21	ADAMTS13, ADORA2B, ALDOA, ALKBH5, AMH, APOC3, APOE, AXL, BAX, BPI, BRE, BTG2, C8orf44-SGK3/SGK3, CABIN1, CCND2, CD3E, CD9, CDK3, CGB3 (includes others), CSF2RA, CSF2RB, CTSL, CUL9, CXCL2, CXCR4, DDR1, DGKD, DMRT1, EFNA1, EIF2A, ENDOG, F2R, FAT4, FGFR4, FLNB, FNDC1, FOXG1, G2E3, GATA6, GLI1, GLP1R, GRIN1, GRK1, GUCY2D, HDAC6, HEXB, HSP90AB1, HSPB6, IGF2BP1, IKBKE, IL13, IL19, IL24, IL3, ING2, KCNQ…	131
Cell Death and Survival	apoptosis	apoptosis of phagocytes	0.00313	0.026	APOE, BAX, CXCL2, CXCR4, HSP90AB1, IL19, IL3, LAMTOR2, NLRP3, PRKCD, SH3BP2, SST, TNFRSF11A, TPSAB1/TPSB2	14
Cell Death and Survival	apoptosis	apoptosis of blood cells	0.00693	-0.464	APOE, BAX, CD3E, CD9, CSF2RA, CUL9, CXCL2, CXCR4, EFNA1, HSP90AB1, IKBKE, IL13, IL19, IL3, KIR2DL1/KIR2DL3, LAMTOR2, MOG, NFKB2, NLRP3, PAX1, PRELID1, PRKCD, RARA, SH3BP2, SIVA1, SST, TNFRSF11A, TNFRSF6B, TPSAB1/TPSB2	29
Cell Death and Survival	apoptosis	apoptosis of leukocytes	0.00696	-0.448	APOE, BAX, CD3E, CD9, CUL9, CXCL2, CXCR4, EFNA1, HSP90AB1, IKBKE, IL13, IL19, IL3, KIR2DL1/KIR2DL3, LAMTOR2, MOG, NFKB2, NLRP3, PAX1, PRELID1, PRKCD, SH3BP2, SIVA1, SST, TNFRSF11A, TNFRSF6B, TPSAB1/TPSB2	27
Cell Death and Survival	apoptosis	apoptosis of synovial cells	0.00812	-0.129	BAX, CABIN1, IL13, SAA1, TNFRSF6B	5
Cell Death and Survival	apoptosis	apoptosis of carcinoma cells	0.0133	-0.928	BAX, IL24, RARA, SIRT1	4
Cell Death and Survival	cell death	cell death of pancreatic cells	0.00218	2.209	APOC3, BAX, CXCR4, GIPR, mir-34, NLRP3, PDX1, PRKCD, SLIT2	9
Cell Death and Survival	cell death	cell death of immune cells	0.00236	-0.819	APOE, BAX, CABIN1, CCND2, CD3E, CD9, CSF2RA, CSF2RB, CUL9, CXCL2, CXCR4, EFNA1, F2R, HSP90AB1, IKBKE, IL13, IL19, IL21R, IL24, IL3, KIR2DL1/KIR2DL3, LAMTOR2, MGAT5, MOG, NFKB2, NLRP3, PAEP, PAX1, PRELID1, PRKCD, RPS6KB1, SH3BP2, SIVA1, SST, TFDP1, TNFRSF11A, TNFRSF6B, TPSAB1/TPSB2, ZAP70	39
Cell Death and Survival	cell death	cell death of blood cells	0.00356	-0.671	APOE, BAX, CABIN1, CCND2, CD3E, CD9, CSF2RA, CSF2RB, CUL9, CXCL2, CXCR4, EFNA1, F2R, HSP90AB1, IKBKE, IL13, IL19, IL21R, IL24, IL3, KIR2DL1/KIR2DL3, LAMTOR2, MGAT5, MOG, NFKB2, NLRP3, PAEP, PAX1, PRELID1, PRKCD, RARA, RPS6KB1, SH3BP2, SIVA1, SST, TFDP1, TNFRSF11A, TNFRSF6B, TPSAB1/TPSB2, ZAP70	40
Cell Death and Survival	cell death	cell death of colorectal cancer cell lines	0.00358	1.215	ADORA2B, BAX, CXCR4, ENDOG, GATA6, IGF2BP1, IL13, IL24, mir-34, NAA38, PHLPP1, PPP1R1B, PRKCD, PRKCDBP, SIM2, SIRT1, TMSB10/TMSB4X, TNFRSF6B, YWHAH	19
Cell Death and Survival	cell death	cell death of endocrine cells	0.00361	2.058	APOC3, BAX, GIPR, mir-34, NLRP3, PDX1, PRKCD, SLIT2, SST	9
Cell Death and Survival	cell death	cell death of phagocytes	0.00365	0.759	APOE, BAX, CXCL2, CXCR4, HSP90AB1, IL13, IL19, IL3, LAMTOR2, NLRP3, PRKCD, SH3BP2, SST, TNFRSF11A, TPSAB1/TPSB2	15
Cell Death and Survival	cell death	cell death	0.00454	-0.296	ADAMTS13, ADORA2B, ALDOA, ALKBH5, AMH, APOC3, APOE, AXL, BAX, BPI, BRE, BTG2, C4A/C4B, C8orf44-SGK3/SGK3, CABIN1, CACNA1D, CBR1, CCND2, CD37, CD3E, CD9, CD96, CDK3, CEL, CGB3 (includes others), CHAT, COL6A1, CSF2RA, CSF2RB, CTSL, CUL9, CXCL2, CXCR4, DCLRE1B, DDR1, DGKD, DIO3, DMRT1, EFNA1, EIF2A, EMG1, ENDOG, F2R, FAT4, FGF18, FGFR4, FLNB, FNDC1, FOXG1, G2E3, GATA6, GIPR, GLI1, GLP1R, GRB7, GRIN1…	161
Cell Death and Survival	cell death	cell death of islet cells	0.00507	2.011	APOC3, BAX, GIPR, mir-34, NLRP3, PDX1, PRKCD, SLIT2	8
Cell Death and Survival	cell death	cell death of retinal cone cells	0.00704		DIO3, GUCY2D	2
Cell Death and Survival	cell death	cell death of lung	0.00971	0.555	AMH, BAX, IL13, LTA, NLRP3	5
Cell Death and Survival	cell death	cell death of dendritic cells	0.0198	0.896	BAX, HSP90AB1, IL3, LAMTOR2, NLRP3, TNFRSF11A	6
Cell Death and Survival	cell viability	cell viability of granulocytes	0.00312	-1.482	BAX, CSF2RA, CSF2RB, IL13, IL3, MGAT5	6
Cell Death and Survival	cell viability	cell viability of eosinophils	0.00858	-1.103	CSF2RB, IL13, IL3, MGAT5	4
Cell Death and Survival	cell viability	cell viability of cardiomyocytes	0.0108		CXCR4, GLP1R, HSPB6, SST	4
Cell Death and Survival	cell viability	cell viability	0.0184	-2.606	AKAP13, AMH, APOE, AXL, BAX, BTG2, CBR1, CD3E, CD9, CEL, CHCHD6, CSF2RA, CSF2RB, CTDSPL, CUL9, CXCL2, CXCR4, EFNA1, F2R, FABP6, FGF18, FKBP1B, FN3K, FOXG1, GATA6, GLI1, GLP1R, HSP90AB1, HSPB6, IK, IKBKE, IL13, IL21R, IL24, IL3, LTA, MED15, MGAT5, mir-34, NFKB2, OBSCN, PHLPP1, POU4F2, PPFIA3, PPP1R1B, PPP2R5C, PRKCD, PTPRE, RAPGEF4, RARA, RARRES3, RGAG1, RNASE2, RPS6KB1, S100A9, SEPT9, SIM2, SIRT1…	65
Cell Death and Survival	necrosis	necrosis	0.0056	-0.121	ADAMTS13, ADORA2B, ALDOA, AMH, APOC3, APOE, AXL, BAX, BPI, BTG2, CABIN1, CBR1, CCND2, CD3E, CD9, CDK3, CEL, CGB3 (includes others), CHAT, COL6A1, CSF2RA, CSF2RB, CUL9, CXCL2, CXCR4, DCLRE1B, DGKD, EFNA1, EIF2A, EMG1, ENDOG, F2R, FGF18, FGFR4, FLNB, FOXG1, GATA6, GIPR, GLI1, GLP1R, GRIN1, HDAC6, HSP90AB1, HSPB6, IGF2BP1, IKBKE, IL13, IL19, IL21R, IL24, IL3, ING2, KIR2DL1/KIR2DL3, KLHL40, LAMTOR2, …	128
Cell Death and Survival	necrotizing inflammation	necrotizing inflammation	0.00704		APOE, BAX	2
Cell Death and Survival	cytotoxicity	cytotoxicity of fibroblast cell lines	0.0104		NFKB2, TNFRSF6B	2
Cell Death and Survival	survival	cell survival	0.0179	-2.547	ADORA2B, AKAP13, AMH, APOE, AXL, BAX, BRE, BTG2, C8orf44-SGK3/SGK3, CBR1, CD3E, CD9, CEL, CHCHD6, CSF2RA, CSF2RB, CTDSPL, CUL9, CXCL2, CXCR4, EFNA1, F2R, FABP6, FGF18, FKBP1B, FN3K, FOXG1, GATA6, GLI1, GLP1R, HSP90AB1, HSPB6, IK, IKBKE, IL13, IL21R, IL24, IL3, LTA, MED15, MGAT5, mir-34, NFKB2, OBSCN, PHLPP1, POU4F2, PPFIA3, PPP1R1B, PPP2R5C, PRKCD, PTPRE, RAPGEF4, RARA, RARRES3, RGAG1, RNASE2, RP…	69
Cell Death and Survival	fragmentation	fragmentation of DNA fragment	0.0208	-0.399	BAX, ENDOG, NLRP3, TPSAB1/TPSB2, TREX1	5
Hematological Disease	cerebral malaria	cerebral malaria	0.0021		C4A/C4B, LTA, NLRP3	3
Hematological Disease	hypereosinophilia	hypereosinophilia	0.00316		CCL17, DDR1, IL13, NFKB2, RNASE2	5
Hematological Disease	eosinophilia	eosinophilia	0.00342	-1.304	ALDOA, CCL17, CXCR4, DDR1, IL13, IL24, IL3, MGAT5, NFKB2, RNASE2, TPSAB1/TPSB2	11
Hematological Disease	development	development of B cell lymphoma cells	0.00704		BAX, MXI1	2
Hematological Disease	macrocytic anemia	macrocytic anemia	0.00721		APOE, CCND2, KCNQ1	3
Hematological Disease	hematologic cancer	refractory hematologic cancer	0.0187		AXL, CD3E, CXCR4, DDR1, HDAC6, RARA	6
Hematological Disease	acute leukemia	refractory acute leukemia	0.0195		AXL, CD3E, DDR1, RARA	4
Infectious Diseases	cerebral malaria	cerebral malaria	0.0021		C4A/C4B, LTA, NLRP3	3
Infectious Diseases	infectivity	infectivity of virus	0.00491	-1.131	CXCR4, IGF2BP1, IL13, MVB12A, RARRES3, TPSAB1/TPSB2	6
Infectious Diseases	infectivity	infectivity of HIV	0.00858	-0.686	CXCR4, IGF2BP1, IL13, MVB12A	4
Infectious Diseases	fusion	fusion of leukocytes	0.00964	-0.762	CD9, CXCR4, IL13, IL3	4
Infectious Diseases	localization	localization of virus	0.0104		LSP1, VPS4A	2
Infectious Diseases	severe acute respiratory syndrome	severe acute respiratory syndrome	0.0172		BPI, CD3E, CD9, CSF2RB, LTB4R, RNASE2, S100A9, TROVE2	8
Infectious Diseases	infection	Viral Infection	0.0187	-3.239	ABTB1, AGBL5, AHCYL1, AKAP13, APOE, AXL, BAIAP3, BAX, BPI, BRINP2, BTG2, C4A/C4B, CCL17, CCR6, CD3E, CD9, CEL, CSF2RA, CSF2RB, CTSL, CXCR4, DTX4, EPB41L4A-AS2, F2R, FGFR4, FUT2, GAA, GINS4, GLP1R, GRIN1, HDAC6, HRH1, HSP90AB1, IGF2BP1, IKBKE, IL13, IL3, LOC102724159/PWP2, LSM14B, LSP1, LTB4R, MAPK8IP2, MAT2A, MED15, MID1IP1, mir-671, MON2, MVB12A, NDUFS6, OSBPL6, P2RY2, PDE4A, POLR2H, PRKCD, RANB…	78
Auditory Disease	hereditary congenital syndromic hearing loss	hereditary congenital syndromic hearing loss	0.00219		CACNA1D, KCNQ1	2
Auditory Disease	hearing loss	hearing loss	0.00795	1.335	APOE, BAX, BCS1L, CACNA1D, DIO3, HEXB, KCNQ1, MARVELD2, OSBPL2, SDHD, SPNS2, TBC1D24, TIMM8A, TMIE	14
Auditory and Vestibular System Development and Function	abnormal morphology	abnormal morphology of basilar membrane	0.00219		APOE, KCNQ1	2
Auditory and Vestibular System Development and Function	hearing	hearing	0.00879		ATP6V1B1, BAX, CACNA1D, HEXB, KCNQ1, MARVELD2, POU4F2, SPTBN4, TBL1X, TIMM8B, TMIE	11
Cellular Assembly and Organization	establishment	establishment of neuromuscular synapse	0.00219		CHAT, F2R	2
Cellular Assembly and Organization	mobilization	mobilization of intracellular stores	0.0043		F2R, OXT	2
Cellular Assembly and Organization	quantity	quantity of gap junctions	0.00436	-0.84	APLP2, APOE, BAX, CHAT, GRIN1, NPTX2, OXT	7
Cellular Assembly and Organization	quantity	quantity of synapse	0.0121	-0.548	APLP2, APOE, BAX, CHAT, GRIN1, NPTX2	6
Cellular Assembly and Organization	quantity	quantity of lysosome	0.0122		APOE, HEXB, SNRPE	3
Cellular Assembly and Organization	transport	transport of autophagosomes	0.00704		APOE, HDAC6	2
Cellular Assembly and Organization	outgrowth	outgrowth of plasma membrane projections	0.00945	-3.168	APOE, BAX, CD9, DDR1, DPYSL2, EFNA1, FGF18, FGFR4, FOXG1, GRIN1, MIB1, mir-34, NEU4, P2RY2, PAK6, PDE4A, POU4F2, PRKCD, RAB33A, SET, SLIT2, SST, TBC1D24, ZFYVE27	24
Cellular Assembly and Organization	outgrowth	outgrowth of neurites	0.0159	-3.03	APOE, BAX, CD9, DDR1, DPYSL2, EFNA1, FGF18, FGFR4, FOXG1, MIB1, mir-34, NEU4, P2RY2, PAK6, PDE4A, POU4F2, PRKCD, RAB33A, SET, SLIT2, SST, TBC1D24, ZFYVE27	23
Cellular Assembly and Organization	exocytosis	exocytosis of acrosome	0.0104		CPLX2, PLB1	2
Cellular Assembly and Organization	growth	growth of plasma membrane projections	0.014	-3.058	APOE, BAX, CD9, CXCR4, DDR1, DPYSL2, EFNA1, FGF18, FGFR4, FOXG1, GRIN1, MIB1, mir-34, NEU4, P2RY2, PAK6, PDE4A, POU4F2, PRKCD, RAB33A, SEPT9, SET, SIRT1, SLIT2, SST, TBC1D24, ZFYVE27	27
Cellular Assembly and Organization	loss	loss of dendritic spines	0.0142		APOE, GRIN1, RPS6KB1	3
Cellular Assembly and Organization	anchoring	anchoring of cytoskeleton	0.0143		FLNB, SPTBN4	2
Developmental Disorder	hereditary congenital syndromic hearing loss	hereditary congenital syndromic hearing loss	0.00219		CACNA1D, KCNQ1	2
Developmental Disorder	multiple congenital anomalies	multiple congenital anomalies	0.00365		AFF2, CCDC28B, CIC, DLL3, DOK7, EMG1, FAT4, FKBP10, FLNB, FOXG1, GLP1R, GRIN1, HDAC6, HHAT, KCNQ1, KIF22, MMP14, NDUFA1, NPR2, PCBP1, POMT1, PTCHD1, RBPJ, RIPPLY2, SETBP1, SLC32A1, SLIT2, SNAP25, SOX11, TBC1D24, UBE3B, WNT10A	32
Developmental Disorder	kyphosis	kyphosis	0.00645	1.234	CHAT, FAT4, FLNB, GAA, HEXB, MMP14, RBM38, UPP1	8
Developmental Disorder	autosomal recessive spondylocostal dysostosis	autosomal recessive spondylocostal dysostosis	0.00704		DLL3, RIPPLY2	2
Developmental Disorder	congenital pulmonary alveolar proteinosis	congenital pulmonary alveolar proteinosis	0.00704		CSF2RA, CSF2RB	2
Developmental Disorder	autosomal dominant mental retardation	autosomal dominant mental retardation	0.00971		AUTS2, CHAMP1, GRIN1, SETBP1, SOX11	5
Developmental Disorder	congenital pancreatic agenesis	congenital pancreatic agenesis	0.0104		GATA6, PDX1	2
Developmental Disorder	familial Paget's disease of bone	familial Paget's disease of bone	0.0104		NFKB2, TNFRSF11A	2
Developmental Disorder	hypoplasia	hypoplasia of palatal shelf	0.0104		MMP14, SIM2	2
Developmental Disorder	hypoplasia	hypoplasia of retina	0.0187		CCND2, POU4F2	2
Cell-mediated Immune Response	migration	migration of regulatory T lymphocytes	0.00284		AOC3, CCL17, CCR6	3
Cell-mediated Immune Response	migration	migration of TREG cells	0.00704		CCL17, CCR6	2
Cell-mediated Immune Response	cell movement	cell movement of regulatory T lymphocytes	0.00322	0.218	AOC3, BATF, CCL17, CCR6	4
Cell-mediated Immune Response	cell movement	cell movement of Th2 cells	0.0142		AOC3, CCL17, IL13	3
Cell-mediated Immune Response	homing	homing of TREG cells	0.00704		BATF, CCR6	2
Cell-mediated Immune Response	homing	homing of CD4+ T-lymphocytes	0.0187		BATF, CXCR4	2
Cell-mediated Immune Response	movement	movement of CD4+ T-lymphocytes	0.012	0.147	BATF, CCL17, CXCR4, SAA1	4
Cell-mediated Immune Response	development	arrest in development of pro-T lymphocytes	0.0143		CXCR4, mir-34	2
Reproductive System Disease	metastatic ovarian cancer	metastatic ovarian cancer	0.00284		HSP90AB1, MMP14, PAEP	3
Reproductive System Disease	ovarian cancer	advanced ovarian cancer	0.00567		C4A/C4B, F2R, FGF18, FLRT2, GATA6, HSP90AB1, MMP14, PAEP, SLIT2, TSPAN4	10
Reproductive System Disease	HER2 negative invasive breast cancer	unilateral HER2 negative invasive breast cancer	0.00704		CSF2RA, CSF2RB	2
Reproductive System Disease	female genital tract serous cancer	female genital tract serous cancer	0.00719		AOC3, APOE, C4A/C4B, CCNB2, EFNA1, F2R, FGF18, FLRT2, FOXG1, GATA6, GLI1, GRB7, HSPB6, LPP, PAEP, RUNDC3B, SAA1, SEPT9, SLIT2, SPINT2, TGFB1I1, TPSAB1/TPSB2, TSPAN4	23
Reproductive System Disease	benign neoplasm of female genital organ	benign neoplasm of female genital organ	0.00737		AHCYL1, ALDOA, APOE, C4A/C4B, F2R, FGF18, FLRT2, FOXG1, GATA6, GLI1, HSP90AB1, LDLRAD4, LSP1, MEST, MTHFD2, NOL7, OLFM1, PAEP, PHLDA2, SEPT9, SLIT2, SPINT2, TBL1X, TSPAN4, WNT5B	25
Reproductive System Disease	ovarian tumor	advanced stage ovarian tumor	0.00988		AXL, C4A/C4B, F2R, FGF18, FLRT2, GATA6, PAEP, SLIT2, TSPAN4	9
Reproductive System Disease	benign breast disease	benign breast disease	0.0114	-0.103	APLP2, GRIN1, MMP14, NFKB2, OXT, PTPRE, SH3GL2, TLX3, TNFRSF11A	9
Reproductive System Disease	serous ovarian carcinoma	serous ovarian carcinoma	0.0116		APOE, C4A/C4B, F2R, FGF18, FLRT2, FOXG1, GATA6, GLI1, PAEP, SEPT9, SLIT2, SPINT2, TSPAN4	13
Reproductive System Disease	serous ovarian carcinoma	advanced serous ovarian carcinoma	0.0179		C4A/C4B, F2R, FGF18, FLRT2, GATA6, SLIT2, TSPAN4	7
Reproductive System Disease	hyperplasia	hyperplasia of testicular cells	0.0133	-1	AMH, CGB3 (includes others), DMRT1, ING2	4
Reproductive System Disease	size	size of mammary tumor	0.0143		CBR3, FGFR4	2
Reproductive System Disease	hyperandrogenemia	hyperandrogenemia	0.0176		AMH, CGB3 (includes others), GAA, GLP1R, INHBB, TACC1	6
Cell Morphology	abnormal morphology	abnormal morphology of synapse	0.00296		APLP2, APOE, CACNA1D, CHAT, DOK7, MADD, SH3GL2	7
Cell Morphology	abnormal morphology	abnormal morphology of myeloid dendritic cells	0.0043		CCR6, NFKB2	2
Cell Morphology	abnormal morphology	abnormal morphology of plasma membrane	0.016		APLP2, APOE, CACNA1D, CCND2, CHAT, CLCN6, DOK7, MADD, MAPK8IP2, MOG, PAK6, SH3GL2, SPTBN4	13
Cell Morphology	abnormal morphology	abnormal morphology of cells	0.0161		ACADM, ADAMTS13, AKAP13, AMPD2, APLP2, APOE, ARID3A, BATF, BAX, C8orf44-SGK3/SGK3, CACNA1D, CCND2, CCR6, CD3E, CHAT, CLCN6, CTHRC1, CXCR4, DDR1, DMRT1, DOK7, ELOVL3, FLNB, GAA, GATA6, GLI1, GRK1, GUCA1A, GUCY2D, HEXB, HHAT, ING2, KCNQ1, KIF22, LTA, MADD, MAPK8IP2, MMP14, MOG, MUC2, MXI1, NDUFS6, NFKB2, NLRP3, PAK6, PDX1, PIWIL4, PRKCD, PRSS21, RAD21L1, RAPGEF4, RARA, RBM38, RPS6KB1, SCP2, SH3GL2,…	66
Cell Morphology	abnormal morphology	abnormal morphology of neuromuscular synapse	0.0195		APLP2, CHAT, DOK7, MADD	4
Cell Morphology	outgrowth	outgrowth of plasma membrane projections	0.00945	-3.168	APOE, BAX, CD9, DDR1, DPYSL2, EFNA1, FGF18, FGFR4, FOXG1, GRIN1, MIB1, mir-34, NEU4, P2RY2, PAK6, PDE4A, POU4F2, PRKCD, RAB33A, SET, SLIT2, SST, TBC1D24, ZFYVE27	24
Cell Morphology	outgrowth	outgrowth of neurites	0.0159	-3.03	APOE, BAX, CD9, DDR1, DPYSL2, EFNA1, FGF18, FGFR4, FOXG1, MIB1, mir-34, NEU4, P2RY2, PAK6, PDE4A, POU4F2, PRKCD, RAB33A, SET, SLIT2, SST, TBC1D24, ZFYVE27	23
Cell Morphology	cell spreading	cell spreading of fibrosarcoma cell lines	0.0104		FLNB, MGAT5	2
Cell Morphology	cell spreading	cell spreading of vascular smooth muscle cells	0.0104		EFNA1, IL19	2
Cell Morphology	frequency	frequency of nucleus	0.0104		APOE, BAX	2
Cell Morphology	lack	lack of stereocilia	0.0104		CACNA1D, KCNQ1	2
Cell Morphology	loss	loss of dendritic spines	0.0142		APOE, GRIN1, RPS6KB1	3
Cell Morphology	vacuolation	vacuolation of cytoplasm	0.0163		BAX, SH3GL2, VPS4A	3
Behavior	associative learning	associative learning	0.00316		BTG2, GLP1R, GRIN1, NPTX2, SNAP25	5
Behavior	exercise	exercise	0.0103		GRASP, OBSCN, SLC25A25	3
Behavior	animal rolling	animal rolling	0.0143		APLP2, KCNQ1	2
Tumor Morphology	morphology	morphology of tumor	0.00419		BAX, CBR3, CCND2, FGFR4, GLI1, LSP1, LTA, MGAT5, PRKCD, PTPRE, SIRT1, SLC5A5	12
Tumor Morphology	size	size of tumor	0.0124		BAX, CBR3, CCND2, FGFR4, GLI1, LTA, MGAT5, PRKCD, SLC5A5	9
Tumor Morphology	size	size of mammary tumor	0.0143		CBR3, FGFR4	2
Tumor Morphology	apoptosis	apoptosis of carcinoma cells	0.0133	-0.928	BAX, IL24, RARA, SIRT1	4
Tumor Morphology	differentiation	differentiation of acute myeloid leukemia blast cells	0.0143		IL24, mir-34	2
Tumor Morphology	proliferation	proliferation of prostate cancer cells	0.0147		BTG2, EFNA1, F2R, INHBB	4
Tumor Morphology	proliferation	proliferation of tumor cells	0.017	-1.49	BTG2, C8orf44-SGK3/SGK3, CSF2RA, CXCR4, EFNA1, F2R, FGF18, FGFR4, HDAC6, IKBKE, IL13, IL24, IL3, INHBB, LTA, LZTS2, mir-34, MMP14, PDE4A, PRKCD, PTPRE, S100A9, SEPT9, SIRT1, SST, SUGT1	26
Tumor Morphology	proliferation	proliferation of glioma cells	0.0178		CSF2RA, CXCR4, PRKCD, S100A9	4
Tumor Morphology	contact growth inhibition	contact growth inhibition of tumor cells	0.0187		GLI1, RARA	2
Tumor Morphology	invasion	invasion of prostate cancer cells	0.0187		F2R, PAK6	2
Respiratory Disease	pulmonary vascular disease	pulmonary vascular disease	0.0043	-1	ADORA2B, APOE, CACNA1D, CSF2RA, CXCR4, DDR1, LTA, NPR2, SIRT1	9
Respiratory Disease	congenital pulmonary alveolar proteinosis	congenital pulmonary alveolar proteinosis	0.00704		CSF2RA, CSF2RB	2
Respiratory Disease	pulmonary hypertension	Pulmonary Hypertension	0.013		ADORA2B, APOE, CACNA1D, CSF2RA, CXCR4, DDR1, NPR2	7
Respiratory Disease	severe acute respiratory syndrome	severe acute respiratory syndrome	0.0172		BPI, CD3E, CD9, CSF2RB, LTB4R, RNASE2, S100A9, TROVE2	8
Respiratory Disease	atelectasis	atelectasis	0.0187	2.449	CXCR4, ELN, GRIN1, MADD, SIM2, SLC32A1	6
Cellular Compromise	destruction	destruction of neurons	0.0043		BAX, SST	2
Cellular Compromise	leakage	leakage of lysosome	0.0043		APOE, NLRP3	2
Cellular Compromise	permeability transition	permeability transition of cells	0.00589		BAX, CXCR4, IL13	3
Cellular Compromise	permeability transition	permeability transition	0.0133	0.277	BAX, BTG2, CXCR4, IL13	4
Cellular Compromise	permeability transition	permeability transition of mitochondrial membrane	0.0143		BAX, BTG2	2
Cellular Compromise	injury	injury of axons	0.00704		MOG, SIRT1	2
Cellular Compromise	endoplasmic reticulum stress response	endoplasmic reticulum stress response of cells	0.00807		BAX, EIF2A, GAA, IL24, RARA, SIRT1, ZFYVE27	7
Cellular Compromise	cytotoxicity	cytotoxicity of fibroblast cell lines	0.0104		NFKB2, TNFRSF6B	2
Cellular Compromise	vacuolation	vacuolation of cytoplasm	0.0163		BAX, SH3GL2, VPS4A	3
Hair and Skin Development and Function	abnormal morphology	abnormal morphology of sparse hair	0.00441		APOE, C8orf44-SGK3/SGK3, ELOVL3, PDX1	4
Hair and Skin Development and Function	proliferation	proliferation of epithelial cell lines	0.011	-0.039	ALDOA, CXCL2, DDR1, FGFR4, GLI1, HDAC6, HSP90AB1, IGF2BP1, MMP14, PNN, RARRES3, STK26, TFDP1, ZBTB48, ZMIZ2	15
Renal and Urological Disease	dilation of ureter	dilation of ureter	0.00472		LZTS2, RARA, SLIT2	3
Renal and Urological Disease	abnormality	abnormality of kidney	0.0187		ATP6V1B1, CLDN2, LZTS2	3
Renal and Urological System Development and Function	dilation of ureter	dilation of ureter	0.00472		LZTS2, RARA, SLIT2	3
Renal and Urological System Development and Function	migration	migration of kidney cell lines	0.00724	-0.29	CCL17, DDR1, LLGL1, MMP14, NFKB2, SAA1, SEPT9, SLC5A5	8
Renal and Urological System Development and Function	cell movement	cell movement of kidney cell lines	0.0116	-0.426	CCL17, CXCR4, DDR1, EFNA1, LLGL1, MMP14, NFKB2, SAA1, SEPT9, SLC5A5	10
DNA Replication, Recombination, and Repair	degradation	degradation of DNA fragment	0.0058	-0.057	BAX, ENDOG, NLRP3, REXO2, TPSAB1/TPSB2, TREX1	6
DNA Replication, Recombination, and Repair	fragmentation	fragmentation of DNA fragment	0.0208	-0.399	BAX, ENDOG, NLRP3, TPSAB1/TPSB2, TREX1	5
Organismal Survival	neonatal death	neonatal death	0.00642	1.373	BAX, CHAT, CPLX2, CXCR4, DCLRE1B, DGKD, DOK7, EIF4E2, FAT4, GJA4, GLI1, GRIN1, HHAT, INHBB, LLGL1, MADD, MMP14, RARA, RIPPLY2, RPS6KB1, SH3GL2, SIRT1, SLC32A1, SNAP25, SOX11, TLX3	26
Connective Tissue Disorders	kyphosis	kyphosis	0.00645	1.234	CHAT, FAT4, FLNB, GAA, HEXB, MMP14, RBM38, UPP1	8
Connective Tissue Disorders	autosomal recessive spondylocostal dysostosis	autosomal recessive spondylocostal dysostosis	0.00704		DLL3, RIPPLY2	2
Connective Tissue Disorders	familial Paget's disease of bone	familial Paget's disease of bone	0.0104		NFKB2, TNFRSF11A	2
Skeletal and Muscular Disorders	kyphosis	kyphosis	0.00645	1.234	CHAT, FAT4, FLNB, GAA, HEXB, MMP14, RBM38, UPP1	8
Skeletal and Muscular Disorders	autosomal recessive spondylocostal dysostosis	autosomal recessive spondylocostal dysostosis	0.00704		DLL3, RIPPLY2	2
Skeletal and Muscular Disorders	familial Paget's disease of bone	familial Paget's disease of bone	0.0104		NFKB2, TNFRSF11A	2
Skeletal and Muscular Disorders	function	abnormal function of skeleton	0.0162		APOE, FLNB, MMP14, PCOLCE	4
Skeletal and Muscular Disorders	contracture	contracture	0.0163		FAM111B, HRH1, PDE4A	3
Skeletal and Muscular Disorders	alveolar rhabdomyosarcoma	alveolar rhabdomyosarcoma	0.0198		AKAP13, APOE, CCDC137, CHAT, CIC, DCLRE1B, DGKD, DLL3, EP400NL, FGFR4, GIPR, GJA4, GUCY2D, HEXB, IL3, KIR2DL1/KIR2DL3, MC5R, MUC20, NLRP3, PALD1, PDE4A, PROSER3, TACC2, TPSAB1/TPSB2, UFSP1, WRAP53, ZMIZ2	27
Organismal Functions	thermogenesis	thermogenesis	0.00854	0	ACADM, ADORA2B, ELOVL3, INHBB, MC5R, NPW	6
Organismal Functions	energy homeostasis	energy homeostasis	0.0154	0.048	ACADM, ADORA2B, AMPD2, ELOVL3, GIPR, GLP1R, INHBB, MC5R, NPW, SIRT1, SLC25A25, SLC32A1	12
Hepatic System Development and Function	adipogenesis	adipogenesis of liver	0.0187		SIRT1, SLC2A8, THRSP	3
Ophthalmic Disease	hypoplasia	hypoplasia of retina	0.0187		CCND2, POU4F2	2
Visual System Development and Function	abnormal morphology	abnormal morphology of thin inner nuclear layer	0.0187		APOE, POU4F2	2
